# Supplementary material for: Blood-based gene expression as non-lethal tool for inferring salinity-habitat history of European eel (Anguilla anguilla)
Source: Sci Rep. 2022 Dec 22;12:22142. doi: 10.1038/s41598-022-26302-y (PMC9780358; doi:10.1038/s41598-022-26302-y)
Supplement: Supplementary file 2 — Supplementary Table S1. [file 41598_2022_26302_MOESM2_ESM.xlsx]

## Sheet: Sheet1
EEL_ID	weight (g)	length (mm)	silvering stage	salinity collection	Fatty acids	omc life history	Trimmed PE sequenced reads	% aligned reads
3	395	102	FI	FW	FW	FWR	42973904	76.6
5	385	106	FI	FW	FW	IHS	40325758	77.5
9	440	160	FII	FW	FW	FWR	40423710	74.4
10	370	100	FI	FW	FW	FWR	42613392	72.3
11	415	104	FI	FW	FW	FWR	38898658	73.7
19	410	102	FI	FW	FW	FWR	40696906	74.6
22	460	170	FII	FW	FW	FWR	42290508	74.7
24	365	98	FI	FW	FW	FWR	41405344	73.3
26	465	200	FII	FW	FW	FWR	42546450	74
27	375	102	FI	FW	FW	FWR	41421162	76
29*	380	104	FI	FW	FW	FWR	45668128	75.9
30	355	94	male	FW	FW	FWR	40710278	73.5
51	570	318	FII	BW	BW	SWR	37683960	79.7
52	510	234	FII	BW	nc	IHS	39438146	79.9
53	590	342	FII	BW	SW	SWR	39566838	80.3
54	495	191	FII	BW	SW	SWR	40966692	76.2
55	660	595	FII	BW	SW	SWR	40003546	81.6
56	500	195	FII	BW	SW	IHS	42457464	76.3
57	665	482	FII	BW	SW	SWR	39970572	79.5
60	510	196	FII	FW	FW	IHS	43985272	75.1
61	740	725	FII	FW	BW	IHS	40885062	80.3
63	695	553	FIII	FW	BW	IHS	42606962	78.1
64	595	424	FII	FW	FW/BW	IHS/SWR	40615832	79.5
65	485	151	FII	FW	BW	IHS	42028986	76.8
67	440	140	FII	FW	FW	IHS	40977356	77.7
68	510	243	FII	FW	FW	IHS	40409550	76.1
69	510	245	FII	FW	FW	IHS	39161456	76
73	495	194	FII	FW	FW	IHS	43214762	77.7
74	650	511	FIII	FW	BW	IHS	46005116	79.7
75	530	250	FII	FW	FW	IHS	50269620	75.1
76	485	173	FII	FW	FW	IHS	41184536	72.9
77	560	266	FII	FW	FW/BW	IHS	48212922	77.2
78	660	484	FII	FW	FW/BW	IHS	46201368	81.3
80	570	275	FII	FW	BW	IHS	48436544	73.2
100	390	118	male	SW	SW	SWR	42501038	80.4
101	410	100	FI	SW	BW	SWR	42997870	81.5
104	495	205	FII	SW	SW/BW	SWR	39758366	77.5
105	500	180	FII	SW	SW/BW	SWR	40333070	77.5
107	570	320	FII	SW	SW/BW	SWR	43436560	75.3
108	550	258	FII	SW	BW	SWR	44683204	76.3
110	390	100	FI	SW	SW	SWR	37178286	77.4
111	585	300	FII	SW	BW	IHS	47106670	75.7
112	540	230	FII	SW	BW	SWR	44549406	79.9
117	555	246	FII	SW	BW	SWR	43707492	78.2
118	590	372	FII	SW	BW	SWR	43842966	75.8
119	580	304	FII	SW	BW	SWR	39670094	77.4
120	620	350	FII	SW	BW	SWR	41394574	74.8
121	480	210	FII	SW	BW	IHS	43167192	76.2
122	500	196	FII	SW	BW	SWR	44967394	80.5
128	495	212	FII	SW	BW	IHS	42382372	81.8
129	530	250	FII	SW	SW/BW	SWR	41784644	78.8
131	540	228	FII	SW	BW	SWR	39491662	79.1
153	710	558	FIII	SW	SW	SWR	53090640	73.4
165	745	549	FIII	SW	BW	SWR	39713916	76.8
170	725	585	FIII	SW	SW	SWR	53931610	72.7
173	680	538	FIII	SW	SW	IHS	48918548	74.7
174*	665	463	FIII	SW	SW	IHS	48722188	70.1
176	620	374	FIII	SW	SW	SWR	48570524	74
181	675	505	FIII	SW	SW	IHS	44680268	73.5
182	695	512	FIII	SW	SW/BW	SWR	45682414	76.6
