# Supplementary material for: Blood-based gene expression as non-lethal tool for inferring salinity-habitat history of European eel (Anguilla anguilla)
Source: Sci Rep. 2022 Dec 22;12:22142. doi: 10.1038/s41598-022-26302-y (PMC9780358; doi:10.1038/s41598-022-26302-y)
Supplement: Supplementary file 3 — Supplementary Table S2. [file 41598_2022_26302_MOESM3_ESM.xlsx]

## Sheet: Sheet1
gene symbol	baseMean	log2FoldChange	padj
LOC118213353	4382.2	-6.75602	2.98465e-17
hivep1	210.666	-1.35756	2.48782e-13
LOC118227625	94.1372	-3.2516	2.5778e-13
arid1ab	814.139	-1.03313	4.31648e-13
LOC118206581	5.18662	-2.75843	4.79787e-13
LOC118218813	14.1913	-3.57344	8.4432e-13
LOC118225135	32.9003	-5.23012	8.4432e-13
arhgef1b	249.415	-1.87595	2.75439e-12
tgm2a	259.433	-4.54245	4.59787e-12
LOC118219129	27.7796	-3.74094	1.25195e-11
LOC118231113	30.1965	-4.18873	1.34785e-11
LOC118229330	592.8	-1.9341	2.15819e-11
nelfb	507.24	0.468496	7.19637e-11
LOC118233735	58.0245	-2.52561	1.11606e-10
zgc:152891	95.9574	-3.33284	1.70066e-10
prrc2a	1622.33	-0.670158	3.27898e-10
ctnnd1	373.959	-0.518202	4.22764e-10
LOC118219986	334.009	-1.16749	5.96989e-10
LOC118209999	105.151	-2.14209	7.3742e-10
runx3	27.7759	-2.29468	1.76668e-09
LOC118211066	371.193	-1.89868	1.82078e-09
LOC118208373	168.438	-3.57949	2.15242e-09
asxl1	805.998	-0.816173	2.25051e-09
LOC118209758	157.682	-3.60971	3.37401e-09
LOC118219836	3.57843	-3.49585	3.69614e-09
ahr2	612.384	-0.645337	3.69614e-09
tax1bp3	141.687	0.923991	3.69614e-09
LOC118231111	27.1162	-4.70884	4.2938e-09
LOC118221060	284.129	-2.0316	4.85827e-09
trak1a	73.501	-1.7522	5.029e-09
LOC118221723	159.531	-5.47368	7.76484e-09
LOC118233758	349.729	-0.900558	9.20139e-09
LOC118218706	35.4394	-3.89677	1.12937e-08
ankrd44	416.054	-1.37687	1.70381e-08
LOC118211351	25.176	-2.44067	2.0513e-08
LOC118233620	1388.31	-0.83819	2.05599e-08
LOC118225426	212.262	-1.62748	2.09819e-08
nfat5b	879.214	-0.690815	2.09819e-08
inppl1b	14.593	-3.31197	2.82875e-08
smx5	1396.42	0.59108	2.82875e-08
prrc2b	1492.84	-0.727643	2.94228e-08
LOC118212445	12.9195	-2.85039	3.02698e-08
mbd6	106.793	-1.10651	4.00108e-08
LOC118212165	31.2275	-2.81765	4.37792e-08
LOC118212663	74.0657	-2.95455	4.37792e-08
sumf1	231.653	0.626283	4.44396e-08
cyfip2	102.881	-1.77444	4.59159e-08
LOC118208123	137.366	-1.98766	4.59209e-08
LOC118218192	10.5291	-3.48624	4.81245e-08
LOC118232299	211.194	-2.54355	4.81245e-08
gmppaa	711.309	0.610338	4.81245e-08
strbp	618.655	-1.02855	4.81245e-08
LOC118212769	336.215	-1.94349	6.28586e-08
LOC118221275	31.8104	-1.9902	6.30494e-08
LOC118213076	114.549	-1.71914	7.63131e-08
LOC118209759	148.065	-2.68784	9.0874e-08
arhgap45a	410.143	-1.54498	9.0874e-08
LOC118229206	44.034	-5.92694	9.29716e-08
kmt2e	1648.69	-0.691861	9.29716e-08
erfl3	81.066	-1.31931	9.42733e-08
LOC118206152	20.2287	-3.0252	1.10751e-07
stim1b	430.811	-1.542	1.16781e-07
clip1a	536.534	-0.646079	1.1913e-07
LOC118229642	28.7477	-3.07518	1.20271e-07
grk3	622.268	-0.82064	1.20271e-07
car15	28.7787	-5.51947	1.3659e-07
cblb	65.6013	-1.45561	1.3659e-07
LOC118226286	31.1785	-2.63036	1.37179e-07
LOC118220703	1013.68	-0.926247	1.39271e-07
LOC118229888	14.2106	-4.10975	1.39271e-07
agpat4	15.0051	-2.34578	1.39271e-07
cxcr2	14.8361	-3.98848	1.39271e-07
fgd6	28.4657	-2.83951	1.48193e-07
atp11c	131.277	-1.0511	1.4922e-07
LOC118208867	99.3444	-4.28383	1.5156e-07
LOC118226741	1041.51	-0.502535	1.61424e-07
LOC118211418	17.6776	-4.36716	1.86648e-07
LOC118235520	45.9033	-2.03201	1.86648e-07
LOC118228001	29.4185	-2.21557	2.07965e-07
otud4	440.737	-1.18246	2.07965e-07
LOC118232014	139.627	-1.88636	2.19045e-07
abca4a	185.544	-1.07849	2.56432e-07
arhgap9	89.2475	-2.03136	2.57169e-07
LOC118237507	115.09	-0.76028	2.6576e-07
nup214	645.428	-1.04184	2.66198e-07
parp4	534.277	-0.869467	2.784e-07
LOC118237085	6.99509	-4.56527	2.9435e-07
LOC118223116	22.5957	-1.2304	3.08562e-07
si:ch211-239f4.1	12.7096	-2.68076	3.17807e-07
il13ra1	131.705	-2.61475	3.53361e-07
acin1a	4161.99	-0.613733	4.10892e-07
LOC118206338	56.4584	0.933204	4.23997e-07
LOC118211770	73.3957	-3.22516	4.23997e-07
jcada	37.5474	-1.87981	4.33185e-07
slc16a2	27.7618	-1.68005	4.33185e-07
zyx	482.916	-0.926305	4.42263e-07
LOC118208116	27.8714	-3.35886	4.54872e-07
hic1	9.60029	-2.73273	4.63397e-07
rerea	620.235	-0.664759	4.71061e-07
LOC118222678	54.9557	-2.58145	4.78609e-07
LOC118223092	503.259	-0.930793	4.78609e-07
hecw2a	9.80566	-1.90344	4.78609e-07
psmc3	1315.99	0.506448	4.78609e-07
znf609a	79.207	-1.36406	4.78609e-07
LOC118236664	152.987	-0.726256	5.2345e-07
LOC118207948	50.0663	-2.73081	5.3345e-07
LOC118235506	529.174	-2.10614	5.42892e-07
LOC118220801	326.927	-1.90434	5.55259e-07
LOC118223396	478.235	-1.30781	5.60814e-07
LOC118235937	333.805	1.04635	5.82513e-07
cd99	4970.49	1.13881	6.25837e-07
mrtfab	294.408	-1.36967	6.25837e-07
dock10	272.09	-1.63676	7.21525e-07
plcl1	82.8558	-2.24396	7.56148e-07
LOC118215515	24.8256	-1.48572	7.68182e-07
LOC118226784	169.285	-3.12637	8.41974e-07
LOC118215473	1020.77	0.497071	8.51133e-07
LOC118219195	213.445	0.505635	9.14863e-07
LOC118228217	134.178	-0.777136	9.42536e-07
mideasb	1688.64	-0.619044	9.53605e-07
kat6a	785.899	-0.700437	9.58752e-07
LOC118226931	60.0796	-2.30355	9.99534e-07
LOC118228267	67.9108	-4.10755	1.08015e-06
asap1b	104.059	-1.54895	1.15168e-06
LOC118215838	36.4444	-2.23744	1.22751e-06
gfi1aa	52.8284	-2.66676	1.26549e-06
thumpd1	143.127	0.650676	1.26764e-06
LOC118207274	630.247	-0.570028	1.3272e-06
LOC118212758	886.549	-0.740164	1.34886e-06
LOC118208428	78.0399	-2.46121	1.40323e-06
map9	151.737	1.2835	1.40323e-06
LOC118232478	13.9612	-4.1278	1.52298e-06
casz1	5.61539	-2.48578	1.63126e-06
adcy7	199.421	-1.74149	1.76199e-06
LOC118216468	197.816	-1.0993	1.8385e-06
LOC118217506	390.81	-2.26119	1.97304e-06
mphosph8	273.4	-0.589862	2.06268e-06
cdon	14.3264	-4.33077	2.12601e-06
syt11a	14.5557	-1.58002	2.19641e-06
LOC118213959	105.411	-1.30185	2.52371e-06
carmil2	25.2773	-1.85974	2.80858e-06
tnfrsf21	20.7853	-2.43648	3.10033e-06
mctp2a	17.8072	-3.88721	3.33641e-06
ppip5k2	112.11	-1.45139	3.51264e-06
tmem186	179.451	0.593896	3.60092e-06
smc4	105.913	-1.04325	3.62157e-06
rapgef1b	551.007	-0.458161	3.71444e-06
LOC118218246	599.024	-2.18098	3.79008e-06
sec31a	448.36	-0.729408	3.79008e-06
LOC118234910	1960.95	-0.495617	3.90971e-06
LOC118210048	109.535	-1.9141	3.95914e-06
LOC118232661	12.9769	-2.19356	4.15941e-06
picalmb	185.859	-1.01462	4.15941e-06
ehmt1b	247.673	-0.911981	4.36587e-06
LOC118225161	452.818	-1.0556	4.46492e-06
atp6v1f	541.357	0.738679	4.46492e-06
inppl1a	232.556	-0.972746	4.47563e-06
LOC118223164	1.46421	-3.62754	4.50394e-06
piezo1	38.6963	-3.16916	4.50394e-06
LOC118206402	349.002	-0.579131	4.67556e-06
LOC118236145	37.3516	-1.76675	4.67556e-06
LOC118235901	14.2585	-2.12033	4.75044e-06
LOC118223630	22.7297	-2.29781	4.85941e-06
nfya	814.629	0.649257	4.85941e-06
arhgef18b	370.484	-1.68389	4.86258e-06
LOC118228454	803.438	-0.9331	4.91489e-06
LOC118208408	40.4428	-2.17981	4.94815e-06
harbi1	253.753	0.563996	5.0621e-06
LOC118227743	283.222	-0.736609	5.10276e-06
tcta	949.511	0.551374	5.10276e-06
rnf44	472.604	-0.815389	5.34932e-06
LOC118213051	29.9889	-1.11846	5.51102e-06
commd10	325.055	0.70363	5.51102e-06
tiprl	170.904	0.591225	5.52893e-06
LOC118213120	1033.59	0.822022	6.53402e-06
LOC118233298	852.125	-0.47824	6.53402e-06
cicb	427.763	-0.748799	6.56692e-06
LOC118223498	519.281	-0.972263	6.61297e-06
tab3	578.913	-0.767051	6.85018e-06
pou2f2a	59.5014	-2.15611	6.92473e-06
LOC118233795	4.59612	-3.21238	6.96678e-06
sh3bp5la	19.0018	-1.34253	7.28768e-06
mrvi1	320.618	-1.83275	7.35416e-06
per1b	1131.86	-0.862922	7.70381e-06
LOC118232999	2153.5	0.554049	7.87752e-06
LOC118228336	154.318	-4.47139	7.9476e-06
supt4h1	241.43	0.66763	8.00992e-06
cd37	1007.52	-1.34089	8.08615e-06
ago4	1215.66	-0.492166	8.10474e-06
LOC118235119	745.077	-0.86084	8.39495e-06
inpp5jb	10.3886	-2.94922	8.59959e-06
ints14	340.249	0.518565	8.59959e-06
ep300a	960.149	-0.694017	8.62821e-06
LOC118212638	188.167	0.709134	8.63624e-06
rbm7	219.171	0.615541	8.7715e-06
LOC118236078	1184.25	0.57542	8.83927e-06
LOC118214265	688.306	0.725785	8.93675e-06
LOC118237310	80.4595	-1.44858	9.00645e-06
fam126a	298.645	-0.744048	9.16924e-06
phf12b	207.584	-0.567533	9.63348e-06
tamm41	94.9107	0.644536	1.01604e-05
znf536	3.33683	-2.91089	1.01604e-05
LOC118235064	163.606	0.579157	1.07407e-05
pdrg1	238.571	0.755177	1.07407e-05
mtss1	75.0652	-1.2564	1.11108e-05
LOC118211983	189.753	-1.84285	1.15171e-05
LOC118220712	906.282	-0.711336	1.16175e-05
LOC118235444	1204.42	-0.701443	1.16751e-05
LOC118225777	298.208	-0.681893	1.17017e-05
LOC118220207	1161.67	-0.440477	1.17131e-05
maml1	218.651	-0.459905	1.1842e-05
ric8a	17.4753	-3.06345	1.19644e-05
flr	106.077	1.27285	1.26295e-05
chd6	73.8827	-1.09756	1.34846e-05
zmp:0000000926	28.6045	-1.67862	1.36379e-05
hprt1	55.0778	-1.64846	1.3937e-05
LOC118227759	170.327	-0.877754	1.41528e-05
dexi	170.428	0.751599	1.41528e-05
mrpl1	151.085	0.733726	1.41528e-05
LOC118234912	4.88211	-1.89303	1.41643e-05
syne2b	7.90195	-2.43167	1.41643e-05
cd2ap	266.261	-1.24596	1.53743e-05
ccdc88c	107.711	-1.78313	1.59753e-05
igf2bp2a	287.118	-0.959892	1.61119e-05
LOC118230363	5.80977	-3.82492	1.62996e-05
adam19b	133.838	-2.12096	1.62996e-05
foxp3b	15.6359	-2.53489	1.62996e-05
LOC118212406	192.787	-1.55529	1.71315e-05
LOC118220989	934.641	-0.963421	1.74245e-05
arid4a	1240.25	-0.434873	1.74245e-05
adra1ba	4.98835	-3.96395	1.77187e-05
arid1aa	527.642	-0.919637	1.78718e-05
golgb1	510.689	-0.806694	1.79045e-05
LOC118231201	28.8667	-2.89286	1.85977e-05
tecpr2	517.979	-0.584827	1.90693e-05
LOC118214425	51.5941	-2.06286	1.97955e-05
LOC118231309	139.197	0.596708	2.01101e-05
LOC118234151	174.636	0.830806	2.01101e-05
rev1	314.949	-0.675866	2.01101e-05
eaf1	611.8	0.401542	2.0355e-05
LOC118233343	43.0266	-2.48418	2.03644e-05
tmem230b	1092.23	0.577	2.03763e-05
pnpla6	559.273	-1.08063	2.14149e-05
LOC118217577	6.39434	-2.49383	2.17173e-05
colca2	3.87309	-2.8518	2.2283e-05
LOC118218404	18.6985	-1.81586	2.23568e-05
LOC118227055	1732.27	-0.528713	2.23568e-05
LOC118228237	1500.02	-0.867985	2.27574e-05
abca3b	103.522	-1.46201	2.27574e-05
dr1	296.845	0.581908	2.27574e-05
ppp3ccb	482.97	-0.461872	2.27574e-05
LOC118234116	13.9561	-1.86889	2.27858e-05
pcnt	2419.6	-0.84245	2.31326e-05
LOC118230196	27.77	-0.976155	2.38674e-05
plk3	119.54	-1.91984	2.41539e-05
znfx1	1021.66	-0.697932	2.45e-05
LOC118220702	456.632	-0.623126	2.47727e-05
gemin2	194.587	0.554451	2.4926e-05
LOC118214377	118.949	-1.67022	2.53264e-05
kbtbd2	291.067	-0.536074	2.67149e-05
LOC118216493	191.312	1.38235	2.7491e-05
eps15l1a	419.529	-0.838227	2.81253e-05
pithd1	713.692	0.676565	2.81253e-05
LOC118232318	103.718	-2.16249	2.82123e-05
dock11	283.164	-1.51449	2.86781e-05
cpeb1a	7.39987	-2.47227	2.94e-05
ndufa12	474.008	0.574259	2.96406e-05
wdfy4	375.578	-1.85445	2.96406e-05
psmg2	295.351	0.64896	3.00164e-05
LOC118223187	205.368	-1.36754	3.03033e-05
LOC118223392	15.5094	-1.63375	3.04018e-05
nipbla	2049.21	-0.549171	3.04018e-05
peak3	40.2406	-1.85488	3.04018e-05
ostc	372.139	0.512412	3.11964e-05
xrra1	39.6901	-2.90841	3.11964e-05
LOC118231208	920.84	0.548956	3.12516e-05
nme7	422.727	0.675293	3.13984e-05
LOC118214061	26.5552	-1.94425	3.25364e-05
pdzd11	567.295	0.662604	3.25364e-05
higd2a	1302.49	0.83924	3.34481e-05
tada3l	216.621	0.591638	3.36416e-05
spns3	27.3906	-2.38672	3.40423e-05
LOC118233432	13.254	-2.01662	3.46625e-05
zbtb38	33.7127	-1.60401	3.61803e-05
kdm6ba	327.705	-1.78749	3.63395e-05
napgb	216.534	0.624829	3.6583e-05
LOC118227883	378.291	-0.939216	3.66869e-05
atp2a3	383.234	-1.27938	3.66869e-05
znf831	61.9482	-1.50847	3.66869e-05
pde4a	73.1723	-1.83518	3.80023e-05
LOC118213600	14.9824	-3.10829	3.8009e-05
eif1b	1515.95	0.559282	3.8009e-05
LOC118233666	37.3612	-1.562	3.81886e-05
zgc:103586	258.503	2.47126	3.83152e-05
LOC118211187	512.492	-0.500462	3.88897e-05
kcnq5b	31.424	-1.77744	3.88897e-05
LOC118219518	26.4783	-2.1152	3.92184e-05
celf2	280.586	-1.31296	4.0092e-05
slc4a7	358.041	-0.829432	4.0092e-05
thap11	402.713	0.72569	4.0092e-05
LOC118225163	180.922	-1.09707	4.05914e-05
LOC118208085	97.0275	-1.34677	4.08268e-05
LOC118227865	9.90448	-2.7762	4.08802e-05
LOC118220644	1130.88	-0.359782	4.08882e-05
LOC118206252	465.769	-1.03806	4.34978e-05
synpr	17.8374	-2.94369	4.34978e-05
LOC118230782	609.728	0.465698	4.36551e-05
srgap3	73.0687	-1.70432	4.36551e-05
ints12	431.053	0.554188	4.59952e-05
nup43	135.733	0.570366	4.60084e-05
LOC118220883	44.0514	-1.81247	4.61245e-05
LOC118216765	6.11522	-2.4726	4.74826e-05
ndufa8	548.056	0.511652	4.74826e-05
LOC118221134	78.8918	-0.710006	5.08312e-05
setd1a	2168.43	-0.607049	5.19447e-05
LOC118227971	22.3676	-1.53663	5.22375e-05
LOC118228191	10.7611	-1.71521	5.22375e-05
LOC118209685	489.76	0.543221	5.22495e-05
midn	40.6115	-1.56859	5.31161e-05
LOC118217095	1095.06	-0.45637	5.32053e-05
plekhg2	137.769	-1.43038	5.32175e-05
pik3ap1	222.262	-1.4568	5.34569e-05
med13a	1381.72	-0.628888	5.35556e-05
gpatch8	618.033	-0.948846	5.40321e-05
nbeal2	568.27	-1.30996	5.54582e-05
si:dkeyp-66d1.7	615.628	-1.16187	5.6429e-05
adam8a	12.4477	-3.30072	5.69577e-05
adar	1153.58	-0.677014	5.70339e-05
plekha6	64.468	-3.17051	5.70339e-05
bahcc1b	257.588	-0.936107	5.70608e-05
bcl9l	82.8729	-1.07255	5.72616e-05
setd5	534.442	-0.632202	5.74207e-05
LOC118237159	13.1706	-1.40527	5.78716e-05
sipa1l3	374.757	-0.701751	5.89907e-05
ugt5e1	9.84436	-1.50474	5.9167e-05
eml3	632.064	-0.805061	5.95612e-05
LOC118219820	8.83036	-3.00434	6.03011e-05
dcakd	161.073	0.886013	6.07233e-05
LOC118207882	113.511	-1.1643	6.1906e-05
nfatc2a	45.0289	-1.54531	6.40947e-05
wu:fi75a02	127.888	-0.547024	6.40947e-05
svep1	45.6938	-1.94757	6.41068e-05
stxbp3	512.94	0.348716	6.41073e-05
zmiz1a	46.6008	-1.53342	6.67918e-05
LOC118210427	6.20122	-3.82434	6.73922e-05
trip11	1035.14	-0.460964	6.97431e-05
LOC118212303	467.631	0.585569	6.99037e-05
csf2rb	348.939	-2.05227	6.99037e-05
LOC118206533	328.087	-0.778704	7.06648e-05
LOC118232307	1.81752	-2.91112	7.06648e-05
si:dkey-21c1.4	382.579	0.834554	7.29179e-05
ndufa10	465.075	0.508393	7.48119e-05
LOC118222579	6.75885	-1.97857	7.49564e-05
LOC118228386	2.64114	-4.60078	7.53074e-05
slc9a1a	48.1834	-1.79325	7.53074e-05
lman1	326.489	0.387632	7.56352e-05
mycbp2	3421.39	-0.749349	7.56352e-05
cblc	8.97126	-1.57955	7.62584e-05
LOC118209942	14.5638	-2.83959	7.63762e-05
trappc4	439.883	0.661072	7.63762e-05
ankhd1	1457.81	-0.505021	7.64145e-05
LOC118214339	38.893	-1.5054	7.66459e-05
raph1a	23.2507	-1.99732	7.97233e-05
LOC118235328	86.1491	-1.71759	8.09219e-05
LOC118235830	320.486	-1.66539	8.09219e-05
ndufv3	543.149	0.374302	8.09219e-05
eif3jb	675.192	0.56597	8.13673e-05
fynb	64.2153	-1.42112	8.13673e-05
sbds	2141.31	0.712274	8.14507e-05
nxt2	78.67	0.737043	8.18442e-05
LOC118229398	3.0178	-1.83756	8.31669e-05
sh3bp4a	19.8033	-2.12807	8.31669e-05
slc4a11	112.385	-1.21904	8.36616e-05
LOC118212767	73.0378	-1.3495	8.43895e-05
arhgap4b	372.584	-1.3524	8.43895e-05
tcf7	34.1879	-1.49768	8.47534e-05
LOC118215383	375.145	0.607116	8.53318e-05
LOC118213237	151.786	-1.02831	8.66339e-05
suco	496.02	-0.533746	8.66339e-05
LOC118211188	37.2389	-1.3416	8.75484e-05
LOC118206201	639.338	0.434532	9.30106e-05
LOC118212433	8.31618	-2.56475	9.30106e-05
map3k1	289.077	-1.36504	9.34792e-05
LOC118224107	920.794	0.574579	9.45961e-05
LOC118235534	22.4018	-2.11196	9.47774e-05
LOC118215625	461.895	-0.405318	9.5179e-05
inip	199.202	0.702274	9.53641e-05
ogfr	285.146	0.498346	9.53641e-05
ppm1g	529.919	0.459219	9.53641e-05
LOC118208937	60.7346	-2.03138	9.588e-05
acsl6	206.803	-1.41317	9.588e-05
dguok	1333.59	-0.312576	9.60083e-05
ctns	345.03	0.57379	9.71351e-05
LOC118207614	2407.31	-0.606385	9.73056e-05
arid1b	392.762	-0.589567	9.73056e-05
atp10d	134.098	-1.31741	9.81512e-05
p2ry11	16.9636	-2.02833	9.94845e-05
LOC118214263	11.5443	-1.62665	9.96187e-05
LOC118234475	630.627	-0.416737	0.000101721
c16h15orf39	86.5093	-1.2551	0.00010319
LOC118234317	134.758	-1.34377	0.000104078
cnot1	4302.06	-0.57363	0.000104078
LOC118224345	19.5712	-3.29535	0.000104619
LOC118213634	434.461	0.409144	0.000107241
med17	587.639	0.291717	0.000108706
LOC118231731	21.8817	-2.6374	0.000109351
stxbp5a	259.991	-0.776789	0.000110478
trim66	116.488	-1.04566	0.000110478
tead1b	17.0973	-2.21295	0.000111997
LOC118229796	669.322	-0.694087	0.00011225
LOC118236557	1004.73	0.705464	0.00011225
si:ch211-107o10.3	395.088	1.01495	0.00011645
stk38a	202.45	-0.919136	0.0001187
arfrp1	502.863	0.641963	0.000118997
stoml2	575.158	0.499441	0.000121773
ndufc2	434.359	0.517799	0.000123736
mmab	82.4304	0.68644	0.000123974
scfd1	447.602	0.513373	0.000123974
ier3	17.3851	2.96997	0.000123992
sapcd2	4.65213	-5.62875	0.000123992
LOC118236642	320.785	-1.3835	0.000124154
LOC118209922	30.9048	-1.33014	0.000124412
itsn2b	410.481	-0.610606	0.000128044
LOC118215365	598.359	-0.75692	0.000128468
hlfb	566.563	1.39441	0.000129683
syk	1382.84	-0.845429	0.0001313
LOC118212574	374.278	-0.610139	0.000131891
LOC118222170	141.057	-1.39308	0.000133377
txndc15	235.166	0.581249	0.000140101
arid3a	165.3	-1.50075	0.00014164
nedd9	125.162	-1.46405	0.000142501
elmod1	27.5073	-1.65554	0.000144289
setbp1	61.5145	-1.68258	0.000144754
pomp	1477.41	0.61389	0.000148763
LOC118206571	12.5721	-2.46194	0.000149137
zc3h13	983.534	-0.436999	0.000150209
rnft1	349.823	0.521526	0.000153714
kcna2b	4.66885	-2.84434	0.000155704
LOC118232634	332.65	-2.13262	0.000156218
LOC118223413	143.204	-1.03081	0.000156271
LOC118215168	358.365	-1.29861	0.00015798
ccr9a	722.989	-2.27349	0.000159724
LOC118222268	104.964	-1.04649	0.000160544
sgf29	219.207	0.495666	0.000160544
abhd11	297.745	0.517479	0.000160962
LOC118222666	2565.72	-0.420831	0.000162982
LOC118233662	185.102	-1.06741	0.000163768
LOC118214801	453.897	-1.67488	0.000164432
LOC118229261	3.23759	-4.38627	0.00016474
cmip	700.282	-0.544256	0.000165881
cmc2	135.276	0.698225	0.000165967
znf592	1333.92	-0.358104	0.00016634
LOC118220283	2887.91	0.404688	0.000173576
LOC118229019	780.021	0.509677	0.000175297
LOC118223343	228.19	-1.93178	0.000176834
LOC118235482	1008.07	-1.4349	0.000178698
coq6	276.438	0.4668	0.000178698
itga5	13.5318	-1.83981	0.000178698
si:dkey-237i9.1	91.4343	-1.00013	0.00017885
LOC118228845	193.096	-0.738192	0.000179684
bcl9	20.4101	-1.16086	0.000181602
dock1	22.5954	-2.27479	0.000183254
mpv17l2	345.825	0.635697	0.000184208
LOC118223485	3.51545	-4.09988	0.0001847
LOC118215963	13.8991	-1.41005	0.000185283
c16h15orf40	124.695	0.803136	0.000185483
ccz1	338.117	0.403894	0.000186736
rfxap	200.405	0.497872	0.000186825
LOC118235492	88.2341	-0.845541	0.000189498
mfhas1	17.3933	-1.69348	0.000190632
LOC118223219	35.6776	-1.53153	0.0001939
LOC118234610	7.71289	-3.36178	0.000194422
abca2	338.093	-1.66107	0.000194422
ndufb4	548.296	0.640934	0.000194444
med8	242.625	0.577933	0.00019509
LOC118229801	1374.36	-0.486444	0.000195254
gypc	139.471	-1.76828	0.000196763
cdc123	320.797	0.403518	0.000198964
zbtb46	92.7211	-0.940642	0.000198964
LOC118216823	174.594	-0.858142	0.000199797
afap1	12.5209	5.07014	0.000199948
LOC118207082	3.89643	-2.49455	0.00020047
LOC118207101	1029.4	0.515971	0.000203969
smg7	880.76	-0.382241	0.000204103
LOC118237354	116.18	-1.95366	0.000205973
samd11	41.3603	-1.86285	0.000205973
slc7a6os	902.91	0.510323	0.000205973
rps6ka1	759.059	-1.07625	0.000210282
jmjd1cb	1110.05	-0.868348	0.000211774
LOC118218363	52.2052	-1.26449	0.000212034
LOC118215630	960.616	-0.666188	0.000214509
spats2	234.517	-0.649142	0.000216673
fbxl15	87.1772	0.643453	0.00022239
LOC118235358	146.82	2.54019	0.000222921
LOC118208585	6.53777	-1.96306	0.000223216
LOC118227088	11.9777	-2.85408	0.000223327
brpf3b	1045.27	-0.47618	0.000227852
bcl11ba	28.187	-1.46201	0.000230504
tiparp	96.8144	-0.989916	0.000233496
sytl2a	2.25977	-3.27362	0.00023396
rnf208	24.37	-1.76375	0.000237726
tbx21	53.7079	-1.35183	0.00024291
exoc8	590.747	0.503733	0.000242916
clk2a	630.832	-0.40273	0.000248872
smim12	471.519	0.549689	0.000249413
dync1h1	1557.43	-0.761775	0.000250253
fam102aa	5.61761	-2.3076	0.000253428
LOC118233606	20.9656	-1.35465	0.000253948
LOC118236836	193.397	0.560458	0.000259606
LOC118236475	12.7079	-1.9382	0.00026061
LOC118213724	1204.07	0.753982	0.00026383
hacd3	331.552	-1.27671	0.000263986
farp1	4.31487	-2.40437	0.000264157
si:dkeyp-92c9.2	16.1344	-1.54292	0.000264743
baz2ba	169.473	-1.00594	0.000265478
LOC118208605	44.9742	-1.6212	0.000266213
LOC118211910	3.73909	-2.85543	0.000266914
LOC118226142	330.859	-0.630767	0.000267387
LOC118228915	413.132	-1.34682	0.000269814
hdac8	378.978	0.771146	0.000277472
rin3	297.929	-1.43876	0.0002795
jakmip1	1228.52	-1.01592	0.00028365
dock5	182.224	-1.23128	0.000284717
hspa9	2089.32	0.598768	0.000284777
arhgef6	803.192	-0.532007	0.000286113
LOC118224121	67.527	0.803633	0.000293627
fndc3a	888.945	-0.726724	0.000293751
nudt15	227.035	0.667133	0.000293751
si:dkey-172j4.3	367.357	-1.80199	0.000294041
fktn	227.857	0.754891	0.000294677
meaf6	189.11	0.448704	0.000294677
aff2	700.186	-0.846412	0.000296978
LOC118232915	44.83	-1.48908	0.000297626
LOC118222295	87.1699	-1.57689	0.000298362
znf516	76.2553	-1.56901	0.000298362
sh2b3	2166.69	-0.526994	0.00030175
LOC118221020	255.402	-0.717852	0.000303256
ncapd2	81.8633	-0.767822	0.000303256
LOC118233337	77.7802	1.55419	0.00030658
bptf	1280.6	-0.622336	0.00030658
mrm3b	96.2462	0.438759	0.00030658
atpaf2	381.859	0.684644	0.000308944
LOC118236725	50.9136	-1.45783	0.000310502
LOC118216402	22.1476	-1.11369	0.000311273
vti1b	326.767	0.513101	0.000312987
LOC118210176	112.402	-1.34059	0.000315792
dennd3a	279.183	-1.2671	0.000316977
LOC118228111	51.9515	-0.978281	0.000317538
cylda	582.223	-0.505997	0.00032268
gse1	1006.99	-0.746884	0.00032268
LOC118235809	160.907	-1.43088	0.00032758
derl2	362.669	0.507277	0.000331143
LOC118219843	1594.87	-1.19471	0.000332855
LOC118227679	619.441	-0.342829	0.000342023
med10	248.625	0.491192	0.000342023
gon4l	861.015	-0.408662	0.000344026
pxnb	188.556	-1.33128	0.00034502
arrdc2	1525.62	1.3225	0.00034519
LOC118212478	2259.62	0.378971	0.000346557
nfu1	1272.49	0.66421	0.000346557
psmc6	746.565	0.430321	0.000346557
umps	161.73	0.613053	0.000347791
lrrc4ba	8.04725	-1.98463	0.000349463
nup37	88.0576	0.76994	0.000349463
sec16a	2235.92	-0.549822	0.000349657
ankra2	286.489	0.558339	0.000350769
esyt1a	346.635	-1.3699	0.000350769
snrpd1	156.286	0.540185	0.000350769
mcts1	191.329	0.520309	0.00035522
LOC118231558	20.8869	-1.44918	0.000356671
mturn	23.3054	-1.52921	0.000356671
nkap	831.049	0.504435	0.000356671
LOC118223166	2.02174	-3.44613	0.000358661
acp6	464.124	0.53728	0.00036892
pkn1a	1104.33	-0.563634	0.00036892
LOC118206476	218.831	-0.738959	0.000379361
LOC118212238	1031.89	0.400585	0.000386065
ankrd33aa	10.0702	-2.76077	0.000386065
mrpl17	209.214	0.507549	0.000386065
LOC118232799	29.7512	-1.34165	0.000387373
LOC118237493	538.355	-0.695047	0.000387373
smfn	93.3029	0.786206	0.000387373
LOC118232051	219.475	-0.612576	0.000388843
LOC118235725	624.395	-0.518405	0.000388843
LOC118217270	2.57475	-3.01007	0.000390637
LOC118233650	1488.69	-0.894389	0.000390637
ahctf1	1548.41	-0.453384	0.000391408
plcg1	89.0366	-0.85223	0.000391617
ccdc151	92.7497	-0.891285	0.000394162
LOC118215196	76.5635	-1.77298	0.000395598
exosc8	166.907	0.562822	0.000395598
LOC118219849	881.773	-0.626624	0.000395647
LOC118213961	3.82411	-1.95284	0.00039718
nrcama	37.3431	-2.0037	0.000398203
LOC118218189	8.94971	-1.91243	0.000398357
LOC118219098	74.0776	0.814703	0.000401261
cdc25b	20.4328	-1.32866	0.000401891
LOC118207734	362.896	2.09307	0.000403123
LOC118217386	411.153	0.39653	0.00040405
akirin2	707.602	0.402963	0.000404962
LOC118207290	742.441	-0.564265	0.000408228
ogfod1	188.052	0.723013	0.000408386
rnf19a	210.079	-0.563207	0.000408527
LOC118209594	1004.64	-0.535219	0.000410204
LOC118230873	2.5568	-3.60138	0.000412553
lin52	138.103	0.728775	0.000412553
chmp2a	2771.85	0.461085	0.000417352
arhgap25	222.865	-0.980102	0.000421503
LOC118222512	106.402	-1.01905	0.000424329
acyp1	64.1298	0.945712	0.000426933
arid5a	92.7685	-0.828661	0.000427682
LOC118232190	455.361	0.609824	0.000436612
lrrk1	90.8689	-0.937749	0.000436612
scaf8	487.269	-0.590785	0.00043855
anapc13	236.401	0.583163	0.000439168
LOC118223506	156.935	0.564087	0.000444473
LOC118236447	160.405	-1.1234	0.000447244
zdhhc5a	984.341	-0.544133	0.000449223
nae1	479.017	0.440346	0.000453464
hspa8	4078.6	0.688302	0.000458803
si:ch73-71c20.5	353.673	0.82118	0.000458874
LOC118207243	673.619	-1.32553	0.000459067
sppl3	413.947	-0.435317	0.000459067
smad3b	182.987	-0.715675	0.000464057
ufd1l	1682.01	0.410313	0.000464437
LOC118230390	16.1298	3.11164	0.000479023
mib1	292.943	-0.611365	0.000479023
mark3a	893.647	-0.329727	0.000479974
si:ch211-267e7.3	2.34924	-2.7861	0.000479974
sap18	304.503	0.586847	0.000484538
chd8	1576.58	-0.50306	0.000485362
LOC118228896	149.621	-1.14155	0.000503509
mrgbp	480.123	0.362984	0.000511742
LOC118236706	743.635	-1.38041	0.000514905
pef1	249.628	0.567308	0.000514905
il4i1	42.0056	-2.89889	0.000517089
ktn1	725.402	-0.638314	0.000529846
edem3	1058.17	-0.297219	0.000531008
psma4	1379.19	0.482725	0.000535819
kl	18.2225	-2.25339	0.000536068
srp19	114	0.743493	0.000536068
supt3h	222.609	0.570488	0.000544683
LOC118213441	16.0724	-1.61189	0.000552959
LOC118235682	123.681	-0.694002	0.000553311
rasal2	152.76	-0.823918	0.000554549
cbx7b	16.1463	-1.76077	0.000555577
mrps15	86.3309	0.643341	0.000556074
psmd6	936.686	0.514297	0.000556753
epb41b	20429	-0.588863	0.000557359
prpf31	805.456	0.487355	0.000558855
LOC118229931	830.628	-0.494976	0.000559661
LOC118214727	277.68	0.638679	0.000560513
LOC118234974	617.266	-1.71446	0.000562367
smg1	2765.13	-0.518866	0.000563928
kdm5c	2227.92	-0.368477	0.000568626
mffa	759.315	0.480319	0.00057098
ttc7a	6.88336	-1.88697	0.000574738
LOC118226749	70.2724	-1.39355	0.000580856
LOC118229070	873.657	0.510468	0.000580856
LOC118229710	31.1308	-1.36265	0.000580856
mccc2	287.236	0.350873	0.000580856
noc4l	173.241	0.495948	0.000580856
si:ch211-15d5.11	156.74	-0.68661	0.000580856
LOC118229674	2048.71	0.330123	0.000582207
si:ch211-112c15.8	27.7053	-1.48546	0.000584732
zgc:92664	326.994	0.608488	0.000588966
dusp8a	51.1373	-1.72866	0.000595139
LOC118210408	644.884	-1.60616	0.000595802
mrpl55	126.038	0.675955	0.000595802
LOC118229813	225.185	-1.30212	0.000599374
pik3c2b	447.495	-0.718708	0.000600046
dhx37	301.602	0.420256	0.000604643
trim71	40.0271	-0.9952	0.000607918
mettl6	143.674	0.439276	0.000608857
LOC118227951	41.6798	-1.5724	0.000613476
tspan2b	86.0479	-1.48094	0.000620205
LOC118225467	839.749	-0.351466	0.000620687
nosip	601.597	0.564234	0.000630949
mtnr1c	4.80887	3.98161	0.000631092
psmc5	1702.44	0.414017	0.000632618
atf1	767.865	0.319587	0.00063604
arid2	866.931	-0.423554	0.000638461
ptbp3	242.898	-0.798509	0.000638461
ralgps1	18.6257	-1.3754	0.00064011
arfgef3	63.2633	-1.22072	0.000642959
LOC118214881	11.7701	3.39859	0.000643429
ak4	437.809	0.641845	0.000643429
LOC118226121	188.915	-0.759958	0.000661529
LOC118213407	7.90772	-1.68846	0.000662131
si:dkey-103i16.6	35.4622	-1.14239	0.000662172
skp2	135.677	0.522069	0.000666757
LOC118228441	15.563	1.9879	0.000668616
LOC118227338	90.4942	-1.50512	0.000669279
pola1	35.83	-1.02206	0.000669279
LOC118231925	1719.28	0.524802	0.000669782
atg3	946.605	0.429761	0.000673294
sptssa	668.373	0.404662	0.000674691
evi5a	98.4676	-0.890515	0.000684955
LOC118223287	1827.17	0.52664	0.000685647
il12rb2	248.27	-1.28617	0.000694905
LOC118206294	139.912	-0.965434	0.000696351
sftpbb	1011.57	-2.05568	0.000701044
tomm5	129.495	0.655653	0.00070165
dtnbb	30.9253	-1.57785	0.000704487
cpsf3	546.226	0.412036	0.000709285
hsc70	17.8997	-3.64974	0.000714538
si:dkey-191m6.4	4.2302	-3.00985	0.000715758
LOC118225672	490.623	-0.681112	0.000718211
si:dkey-76b14.2	190.314	-1.11938	0.000721163
dse	19.3062	-1.83485	0.000721938
sf3b1	12535.7	-0.549894	0.000726701
usp44	334.109	-0.46838	0.000727008
fam162a	961.76	0.540844	0.000730869
LOC118235769	162.899	-1.66495	0.000731115
LOC118215235	352.858	-0.908883	0.000733944
LOC118215852	3524.22	-0.781739	0.000735509
LOC118212666	30.9613	-1.1481	0.000739676
hnrnpd	2916.02	0.369287	0.000739676
ube2v2	543.674	0.332372	0.000739676
pik3c3	686.831	0.512367	0.00074279
LOC118232513	46.1282	-1.18955	0.000742839
wdr61	626.938	0.49875	0.000742839
LOC118221198	2433.8	0.999885	0.000747002
c14h9orf78	1986.12	0.61697	0.000747002
ankrd12	1803.68	-0.447227	0.000750176
LOC118227285	257.31	-0.805284	0.000751484
utrn	134.002	-1.2098	0.000753151
ccdc32	323.287	0.480749	0.00075638
LOC118207241	769.052	0.544145	0.000760956
LOC118217258	3.87689	-3.83395	0.000761651
furina	497.883	-0.628425	0.000761651
prkd2	414.763	-0.794542	0.00076447
ino80e	304.583	0.632815	0.000765096
sub1b	157.075	0.571488	0.000769632
tmem128	252.033	0.50931	0.000772521
LOC118226780	253.879	-2.16274	0.000773123
rogdi	167.95	0.494286	0.000773123
tegt	3351.23	0.480622	0.000773123
LOC118230449	252.497	0.393563	0.000773304
emc2	271.114	0.326087	0.000779943
LOC118221245	1541.68	0.492716	0.000780502
LOC118212332	204.149	0.434895	0.00078071
LOC118222791	30.6058	2.50539	0.000784779
LOC118219638	92.3972	-0.685234	0.000785506
kiaa0319l	821.737	-0.315879	0.000786585
LOC118229840	43.3458	-1.12197	0.000789551
LOC118228418	33.0576	-1.58024	0.00079112
LOC118232896	432.829	-1.9001	0.00079512
sall1a	51.5141	-2.32545	0.000795798
LOC118231566	45.3716	0.640394	0.000802463
ndufs4	452.259	0.603281	0.000809688
myo1g	546.042	-1.20378	0.000814581
psma6a	568.825	0.478973	0.000821154
LOC118224982	231.3	-1.08814	0.000829243
zgc:162200	962.109	-0.526593	0.000829243
ift22	57.6673	1.48689	0.000836904
ralgapa1	890.694	-0.549286	0.000836904
slc12a2	10.3798	-1.51757	0.000836904
tnksb	923.401	-0.463358	0.000845669
LOC118231226	77.5107	-1.52586	0.000848965
eny2	334.571	0.473973	0.000853439
bola1	560.41	0.727876	0.000858854
LOC118221004	991.092	0.426653	0.000862936
LOC118223526	757.328	0.469777	0.000866487
LOC118225361	498.602	-0.683834	0.000871323
pigo	107.005	-0.618417	0.000871323
bloc1s1	1423.63	0.564045	0.00087236
LOC118227146	6.99654	3.09918	0.000874072
alg9	78.3144	-0.536684	0.000897503
LOC118233031	76.8472	0.745955	0.000900654
mettl26	80.9472	0.510791	0.000900654
trmt5	151.561	0.678156	0.000900654
LOC118232581	402.817	-0.480896	0.000906035
LOC118235984	187.419	-0.527515	0.000909299
hsdl1	302.204	0.608983	0.000909299
mef2cb	68.8933	-1.18903	0.000909299
LOC118237478	404.952	0.502308	0.000910617
sh2d3ca	307.066	-1.20038	0.000910617
rbfox1	11.1538	-2.04558	0.00091202
armc5	123.904	-0.627054	0.000916225
ephx2	213.665	-1.54806	0.000916501
kcnip1b	20.1607	-1.51809	0.000921649
tssc4	669.654	0.462422	0.000932071
bxdc2	191.574	0.641571	0.000935628
LOC118223634	1767.12	-0.490917	0.000951114
LOC118237086	60.1411	-0.906041	0.000967648
sirt2	702.789	0.478594	0.000967648
spg21	197.108	0.435048	0.000968445
ndufa11	244.994	0.529031	0.000971013
cdk2ap2	542.951	0.443599	0.000979498
med29	362.089	0.56498	0.000980688
kin	213.047	0.411804	0.000985883
LOC118213823	86.9073	1.51936	0.000990746
LOC118207214	8.36878	-3.02625	0.000992641
usta	4.02334	-2.9152	0.000992641
LOC118225182	7.97086	-2.17136	0.00100598
LOC118236035	192.031	-1.63505	0.00100598
LOC118234105	1317.8	-0.72914	0.00100864
med18	164.611	-0.646565	0.00101237
sytl3	148.836	-1.15422	0.0010136
LOC118230575	131.966	-0.580537	0.00101411
klhl3	130.418	-0.635994	0.00101411
lamtor5	559.71	0.635744	0.001015
LOC118213306	229.546	-0.583087	0.00101852
srrm1	4259.31	-0.613351	0.00101921
LOC118209309	14.7946	-4.66356	0.00102311
LOC118215137	320.59	-0.58595	0.00102311
cep192	619.994	-0.488978	0.00102311
LOC118229554	62.6182	-0.870061	0.00103045
satb1a	30.2446	-1.59156	0.00103923
LOC118221615	13.631	-0.913178	0.00104196
rc3h2	578.778	-1.01585	0.00104377
LOC118210532	27.3953	-1.34714	0.00104488
rnasekb	1041.26	0.577999	0.00105064
LOC118231757	163.309	-0.944567	0.00105268
LOC118237515	292.881	-0.821357	0.00105864
efcab7	103.905	0.898132	0.00106007
slc25a40	343.959	0.482783	0.0010601
LOC118208207	204.294	-1.57282	0.00106687
LOC118207005	8.10904	-2.31791	0.00107149
LOC118211257	782.914	0.583135	0.00107366
LOC118234521	665.903	0.497665	0.00107368
arhgap22	64.3297	-1.50159	0.00107402
LOC118210114	8.34557	-2.10819	0.00107562
trappc13	325.565	0.450657	0.00107917
LOC118220448	199.33	-2.4474	0.00107929
phkg2	891.414	0.527914	0.00108825
tnrc6b	2103.95	-0.510772	0.00108825
LOC118206161	229.36	-0.514561	0.00109175
si:ch211-210g13.5	73.6179	-1.24198	0.00109867
atp5mea	332.851	0.722981	0.00111724
crls1	117.997	0.450335	0.00113315
glcci1a	57.5609	-0.678839	0.00113846
LOC118229520	91.6451	-1.59478	0.00116733
si:dkey-181m9.8	626.543	-1.00253	0.00118627
ccr7	22.1432	-1.44585	0.00120013
uri1	306.375	-0.430314	0.00120013
LOC118220759	13.3722	2.21497	0.00120071
LOC118215404	357.866	0.498829	0.00121661
LOC118233671	63.8777	-1.07773	0.00122474
LOC118233794	237.865	-1.24236	0.00122474
LOC118215667	7.05008	-3.17153	0.00122677
plekha1b	93.4605	-0.891544	0.00123293
LOC118206319	34.8799	-1.33947	0.0012377
mrpl38	185.546	0.514203	0.00123989
nin	27.1235	-1.73168	0.00123989
LOC118223873	148.903	-0.622177	0.0012472
cobll1a	249.2	-1.48255	0.00126028
ndufa9a	323.514	0.535822	0.00126028
sec11a	211.502	0.453241	0.00126028
LOC118234719	52.249	-1.34599	0.00126216
zbtb7b	101.854	-0.806155	0.00126217
kdm4b	266.963	-0.550068	0.001264
lysmd3	631.244	0.391993	0.00127837
gsg1l	31.3625	5.6387	0.00128281
LOC118227333	165.654	0.472736	0.00130501
ik	1608.31	0.328225	0.00130635
LOC118227766	1332.91	0.383255	0.0013266
LOC118231678	950.949	-1.40703	0.0013268
timm21	244.334	0.519964	0.0013268
churc1	323.224	0.471256	0.00132785
LOC118222560	372.098	0.510018	0.00133507
brk1	648.113	0.4576	0.00133939
mnat1	102.397	0.388827	0.00135095
kitb	132.779	-1.25389	0.00136123
LOC118206197	24063.7	-0.637001	0.00136919
gatad2b	234.721	-0.401883	0.00138191
slc6a8	75.679	-1.03365	0.0013852
LOC118209831	27.6401	-2.72678	0.00138749
LOC118235873	347.256	-0.793418	0.00138749
fam13b	488.022	-0.667812	0.00139352
LOC118234952	286.01	0.469928	0.00141921
vps13a	1417.23	-0.495355	0.00143677
LOC118226542	23.8621	-1.29995	0.00144186
git2a	212.046	-0.541304	0.00144186
sox12	48.1982	-1.45433	0.00144225
si:dkeyp-68b7.12	441.491	-1.03191	0.00144758
lhfpl4a	7.50176	-1.08727	0.00144856
LOC118216117	4.01649	4.00742	0.00145418
ptpn23a	457.6	-0.430795	0.00145418
tiam2a	672.205	-0.708924	0.00145418
LOC118232246	9.41752	-2.09544	0.00145483
dcaf12	433.517	-0.348831	0.00146347
psmd5	231.592	0.498881	0.00146347
LOC118235510	1418.27	-0.469869	0.001465
pcmtl	589.758	0.543502	0.0014705
nbeal1	459.781	-0.619471	0.00147134
mrps24	128.816	0.615516	0.00147464
tasora	680.709	-0.467725	0.00147464
wu:fa19b12	169.198	0.447481	0.00147464
dgkaa	221.341	-1.0933	0.00147762
psmg4	186.189	0.598872	0.00148264
LOC118214321	43.0184	-1.31141	0.00149031
LOC118231856	208.326	-0.663604	0.00149031
psmb4	2180.36	0.394944	0.00149031
ttc8	13.7261	1.3465	0.00149031
LOC118226570	3213.2	2.06381	0.0015098
anxa3a	46.1012	2.37114	0.00151288
mical1	136.446	-1.02709	0.00151288
LOC118219863	55.695	-0.868073	0.00152482
LOC118225261	113.05	-0.918842	0.00152482
vipas39	475.012	0.430385	0.00152482
LOC118211120	2.45479	-2.04256	0.00153096
txndc17	288.924	0.572229	0.00155666
c2h8orf33	288.315	0.38805	0.00155877
cabin1	760.065	-0.65662	0.00156369
klhl5	333.1	-0.675452	0.0015779
higd1a	509.213	0.824541	0.00157943
heyl	5.56617	-1.60301	0.00158257
LOC118213470	40.8791	-1.09392	0.001586
zmat3	6.91271	-1.28422	0.001586
ebna1bp2	514.084	0.486582	0.00159384
elp6	238.131	0.437586	0.00161266
ndufa7	330.858	0.589673	0.0016173
LOC118209923	1.7195	-4.4864	0.00162486
anapc15	315.573	0.652326	0.00162999
mrpl13	155.964	0.511789	0.00162999
has3	49.2721	-1.35802	0.00164372
plcg2	550.015	-1.00109	0.00164521
wu:fj29h11	5874.38	-1.07805	0.0016589
LOC118220565	56.2324	-1.36443	0.00167248
coasy	159.57	0.52641	0.00167248
cdkn2aipnl	124.262	0.829149	0.00168656
kcnk6	22.9939	-1.29585	0.00169345
si:dkey-29d8.3	157.465	2.16078	0.00169837
pcsk7	868.751	-0.352669	0.0017164
mrpl3	219.538	0.505191	0.00172504
ciao2a	371.699	0.475055	0.00173028
nars1	815.481	0.664222	0.00173028
znf827	28.8778	-1.13216	0.00173334
LOC118228988	31.6295	-0.873678	0.00173474
mapk1	828.343	-0.55735	0.00174012
emc8	375.257	0.35514	0.00174045
LOC118222129	119.129	-1.47249	0.00174386
zgc:100918	651.144	0.463929	0.00174519
etnk1	3908.67	-0.569642	0.00174526
immp1l	75.4784	0.722274	0.00174526
prpf38a	331.878	0.399311	0.00174983
LOC118230250	689.68	0.314064	0.0017539
glipr2l	65.3841	-1.91849	0.0017539
ints11	400.495	0.465859	0.0017539
gnas	275.283	-0.357808	0.00176346
LOC118211445	956.613	-0.426481	0.00176423
LOC118211533	14.2236	-1.91379	0.00176423
LOC118213830	20.3165	4.20336	0.00176423
LOC118215801	1159.26	-0.528828	0.00176423
LOC118223605	341.148	-0.444468	0.00176423
LOC118225416	679.735	-0.487897	0.00176423
LOC118235533	437.19	-0.50815	0.00176423
ift88	350.018	0.854054	0.00176423
LOC118212545	8.13694	-2.0938	0.00177799
znf512b	161.378	-1.18331	0.00177799
LOC118220539	322.745	0.539845	0.00177996
zeb1b	1121.27	-0.78241	0.00177996
LOC118224059	13.6014	-1.4988	0.00178002
LOC118222283	140.025	0.475535	0.0017852
LOC118236336	32.9269	-1.913	0.00179166
ical1	11.6423	-1.40097	0.00179166
acacb	425.01	-0.709765	0.00179917
zgc:110329	52.8218	-0.697954	0.00179917
LOC118214235	9.46255	-2.38698	0.00180439
LOC118221131	117.295	0.764421	0.00180439
LOC118230352	13.2418	-1.16166	0.00180439
seta	1498.65	0.379281	0.00182257
ppm1f	188.248	-0.647661	0.00182456
LOC118231744	2.0393	-4.74957	0.00183779
heatr3	226.043	0.572687	0.00186143
stat4	275.249	0.804785	0.00186152
commd7	479.288	0.407786	0.00186399
tomm6	654.056	0.562689	0.00186729
kcnk3a	12.5636	-1.45009	0.0018711
LOC118207100	230.15	-0.391677	0.00187246
LOC118210746	3.23663	-3.12458	0.00187246
polr3glb	327.43	0.654472	0.00187246
mrps10	106.147	0.510054	0.00187541
LOC118217027	3.86804	-2.08631	0.00188333
si:rp71-46j2.7	66.3575	-1.35696	0.00190389
clec16a	648.854	-0.418697	0.00190624
creb5b	3.45972	-1.8958	0.00190624
mtmr4	192.202	-0.637208	0.00190624
igfbp1a	35.3779	-2.23247	0.00190919
psma3	1094	0.431757	0.00192584
LOC118226680	25.3534	1.4706	0.00193194
LOC118220324	391.561	-0.897226	0.00193206
snapc3	239.78	0.794864	0.00194681
ddt	138.825	0.553327	0.00194728
LOC118219689	30.3262	1.1754	0.00196106
nat9	337.084	0.459041	0.00196124
cnksr1	16.3223	-1.50175	0.00196202
LOC118216819	17.0561	-1.75759	0.00196439
lig4	296.829	0.444399	0.00196439
ndnl2	174.955	0.669506	0.00198989
phf19	62.0981	-0.988019	0.00201965
LOC118227815	45.3075	-1.62986	0.00202662
kcnab2a	154.327	-0.912284	0.00203354
c5h11orf58	247.522	0.453965	0.0020409
slc16a10	2231.27	-0.603079	0.00204294
tnnt2c	32.5002	-1.09972	0.0020444
mphosph10	173.956	0.418639	0.00205119
taok3a	1031.09	-0.260633	0.00205119
LOC118227569	111.181	0.487938	0.00205391
LOC118229981	1139.98	0.321729	0.00205391
smarcc2	48.7651	-0.699265	0.00205391
LOC118222379	31.8051	-1.51688	0.00205424
LOC118213848	506.139	0.886186	0.00205489
papola	1507.45	0.392429	0.00205668
fndc3ba	4.63788	-1.87771	0.00205886
rsl1d1	84.4713	0.923372	0.00207222
fh	288.765	0.375384	0.00207752
vil1	20.9552	-1.90952	0.00208737
LOC118224362	214.606	-0.448488	0.00210008
LOC118231832	487.39	-0.454078	0.00210274
rgs19	209.168	-1.35012	0.00210904
siglec15l	63.1736	1.19924	0.0021141
nedd8l	424.92	0.524429	0.0021222
extl3	1744.89	-0.374442	0.00213051
nprl2	565.834	0.669028	0.00213051
LOC118222909	74.5364	-2.77402	0.00215249
LOC118229045	325.881	0.431493	0.00215249
grip2b	2.29979	-2.2401	0.00215249
cep85	218.793	-0.557051	0.00215499
mia3	1072.25	-0.468979	0.00215704
rif1	185.12	-0.605863	0.00215704
LOC118223423	1690.52	-0.515571	0.00216702
tln1	3193.27	-0.85093	0.00217527
paip1	1204.56	0.388286	0.00218299
LOC118234145	159.857	-1.94359	0.00218797
dnajc7	2468.07	0.335077	0.00218797
LOC118209436	831.74	-1.16902	0.00218834
LOC118212371	360.298	0.56214	0.00218834
LOC118214792	301.304	-0.825805	0.00218834
LOC118234717	107.647	-0.836195	0.00220252
LOC118224196	333.96	0.544123	0.00223467
vav3b	16.8937	-1.40112	0.00223467
si:cabz01093077.1	10.8701	-1.2169	0.00223565
ndufa1	351.636	0.523008	0.00223794
ube2g1a	755.308	0.425317	0.00225836
rbm33a	1312.31	-0.563983	0.0022606
LOC118228299	346.434	-1.36848	0.00227474
LOC118232483	6.5996	-2.23511	0.00227474
LOC118234299	979.562	0.441592	0.00227474
ndufaf6	133.155	0.476289	0.00227474
LOC118232880	11.8636	-1.33161	0.00228865
ginm1	1340.9	0.534993	0.00228865
org	6.38953	-2.85452	0.00228865
LOC118211392	1.29781	-2.53699	0.0023061
LOC118218131	60.8155	2.1679	0.00230778
cdc37l1	509.341	0.57163	0.00231193
taf10	873.899	0.516247	0.00231345
LOC118232187	17.0174	-1.78084	0.00231825
LOC118237264	32.2043	-1.27332	0.00232002
LOC118215180	221.358	1.70428	0.00236766
camta2	475.316	-0.565054	0.00236978
fam98b	112.451	0.625437	0.00236978
LOC118222980	39.8107	-1.54912	0.00237382
nampt2	271.703	-1.6264	0.00239219
LOC118235389	158.171	-1.95371	0.00239284
LOC118215968	79.8416	-0.805719	0.00239926
ppp1r9ba	244.28	-0.94163	0.0024016
ppp1r9a	80.6247	-1.34197	0.00241264
prrg1	34.4646	-1.46119	0.00242396
nudt21	918.558	0.489908	0.00243477
ndor1	231.712	0.556284	0.00243644
cops4	1012.14	0.438359	0.00244067
bet1l	256.269	0.503992	0.00245426
htr4	9.67723	-1.68459	0.00245426
mtmr3	4732.55	-0.500954	0.00245833
ube2b	96.5172	0.71904	0.0024599
map4k6	199.912	-1.11852	0.00245991
cacybp	525.246	0.571371	0.00246076
ift46	218.259	0.707867	0.00247414
LOC118216387	12.3063	-1.62418	0.00247688
LOC118234025	210.019	0.5031	0.00248094
LOC118217926	4.97892	-3.14893	0.00248719
ino80b	317.792	0.345594	0.00250221
qki2	37.2723	-1.39097	0.00250699
klf2a	1454.24	-1.06808	0.00251353
sptlc2a	342.894	0.461604	0.00251353
LOC118225269	60.5691	-0.845575	0.00252066
LOC118210505	1029.46	0.448035	0.00253258
LOC118234926	12898	2.06208	0.00254346
LOC118234405	53.1376	-0.876939	0.00254566
hsbp1b	671.136	0.480881	0.00256521
dpy30	1094.03	0.521406	0.00259831
LOC118220284	840.19	0.688765	0.00262973
stard8	193.365	-0.823083	0.00266328
rsph1	2.18858	3.12689	0.0026985
arf1	1397.46	0.308977	0.00270134
LOC118214544	227.468	-0.540906	0.00270429
lin9	486.006	0.388848	0.00274548
prrc2c	603.424	-0.518333	0.00274548
rexo4	118.589	0.594993	0.00274548
LOC118231288	9.6713	-1.59038	0.00275092
vps25	196.713	0.324944	0.00275092
LOC118233335	646.945	0.642861	0.00276009
psme3	425.384	0.368401	0.00277724
elp1	651.506	0.316242	0.00279876
wdr74	160.361	0.453176	0.00279876
si:ch211-126j24.1	2.9527	-2.41539	0.00281099
itpr2	206.04	-1.08843	0.00281281
trim105	237.74	0.356822	0.00281619
LOC118219949	520.36	0.735423	0.0028245
LOC118208178	135.327	0.571765	0.0028335
larp7	151.026	0.423759	0.0028335
fibpa	526.925	0.397286	0.00284258
fam193a	654.175	-0.377985	0.00285289
znf296	40.3763	-1.16309	0.002882
svild	111.859	-1.35228	0.00288741
LOC118223946	61.7503	-1.12443	0.00288756
LOC118232907	1.30891	-2.90729	0.00288835
LOC118211024	6.7904	-1.55572	0.002889
tnfsf12	34.9837	1.12889	0.00289583
LOC118212651	13.8031	-1.05398	0.00290219
nfybb	516.743	0.437437	0.00290219
psmb2	952.616	0.462256	0.00290219
tubgcp4	190.114	0.617654	0.00290219
LOC118221281	1481.27	-0.352554	0.00290282
coq2	312.832	0.500542	0.00290282
LOC118228886	4.10134	-3.67753	0.00291775
dennd5a	201.94	-0.862633	0.00291775
LOC118233764	62.8597	-1.37853	0.00293259
LOC118226095	830.926	0.418687	0.00293331
ssbp1	238.287	0.578989	0.00293331
arl1	172.136	0.580651	0.00294312
LOC118213425	5.43394	-2.5496	0.00296016
LOC118236292	71.0818	-1.42174	0.0029645
si:ch211-67e16.4	346.442	0.517327	0.00298029
sap130a	317.163	-0.435032	0.00298083
sult6b1	118.796	2.04919	0.00298083
LOC118208248	9.51164	-1.41697	0.00299825
LOC118234466	381.437	0.678267	0.00299825
rnf141	1015.28	0.551429	0.00299825
LOC118215941	7505.73	-0.518999	0.00300333
cab39	950.49	0.330074	0.00301951
tmem70	109.314	0.461223	0.00303325
LOC118225093	509.787	-0.709444	0.00304092
bud31	697.649	0.44722	0.00304092
LOC118231797	5.08424	-2.14722	0.00304611
zgc:171844	1.88274	-2.66968	0.00304883
dek	5372.86	0.355463	0.00305819
LOC118232758	1002.24	0.381267	0.00305828
LOC118232253	4.16495	-2.19251	0.00306297
LOC118236679	592.966	0.571569	0.00306297
kidins220b	133.324	-1.15414	0.00306297
LOC118221249	296.409	0.388312	0.00306775
stmp1	1931.73	0.493179	0.00308314
nol7	90.4198	0.456956	0.00308407
lsm6	554.17	0.497583	0.00310482
fnbp1l	9.49803	-1.59645	0.00311177
eif4a2	2996.35	0.381787	0.00311369
frg1	502.716	0.588261	0.00311703
lrch4	300.148	-0.916209	0.00311809
pum3	136.735	0.604395	0.00311809
LOC118219573	499.516	0.289625	0.00311953
LOC118222986	8.37838	-3.34552	0.00311953
LOC118233172	88.6467	-0.862725	0.0031264
LOC118207716	158.972	-1.0703	0.0031404
nkd1	7.88805	-1.04948	0.00314839
LOC118207535	11.5275	-1.82464	0.00315003
si:rp71-45k5.4	688.723	0.452737	0.00315003
znf532	14.8793	-1.39037	0.00315003
ppp4r1l	526.139	-0.399971	0.00318257
fam177a1	847.27	0.429808	0.00319941
smc1a	4176.28	0.25391	0.00320408
LOC118219964	279.06	0.459778	0.00324507
LOC118208577	56.6273	0.611635	0.00324979
LOC118235559	876.245	-0.875763	0.00325256
LOC118232528	123.503	-0.811926	0.00326023
prdm2a	421.429	-0.457769	0.00326177
LOC118227251	31.8373	4.7366	0.00326618
pik3c2a	731.122	-0.484198	0.00326618
dusp1	798.085	-1.39385	0.003275
vit	7.22902	-2.3268	0.003275
LOC118214379	27.9697	1.0337	0.00328485
LOC118206782	12.2955	-1.90187	0.00331288
tomm7	435.946	0.505113	0.00334938
tcn2	619.964	0.749053	0.00335021
med27	92.8833	0.516683	0.00335042
ttll3	94.6123	-1.47729	0.00335258
acoxl	55.2092	-0.840325	0.00336063
LOC118235804	5.19833	-1.609	0.00337858
LOC118235497	75.1484	-1.06271	0.00338235
LOC118230226	67.1825	-1.4641	0.0033828
oser1	1493.55	0.360788	0.00338454
bcorl1	586.038	-0.397154	0.00338898
c1qb	412.909	1.20738	0.00340977
LOC118208534	163.499	-0.493483	0.00341222
LOC118211042	146.369	-1.02858	0.00341882
LOC118225075	22.7832	-1.36653	0.00341882
LOC118226989	161.248	1.82048	0.00341882
rhebl1	1587.51	0.495054	0.00341882
LOC118214637	72.7595	-1.45813	0.0034205
LOC118229252	3.83417	-1.54487	0.0034205
LOC118220209	1791.59	-1.37698	0.00342179
LOC118214427	407.582	-0.88521	0.00342945
sntb1	25.8602	-1.23844	0.00342945
LOC118210667	1199.87	0.438114	0.00344427
LOC118230252	31.5566	0.798887	0.00347083
LOC118229224	15.7074	-4.14427	0.00348296
eif4e2rs1	77.2232	0.528482	0.00348296
tmem237a	192.632	0.749034	0.00349559
atpaf1	118.639	0.554144	0.00350258
tmem134	268.48	0.566662	0.00351774
LOC118229170	2.34605	-2.321	0.00351794
pgm2	172.67	-0.931748	0.0035249
LOC118235897	18.4318	-2.01441	0.00354395
ntan1	361.347	0.472234	0.00354574
LOC118208366	28028.5	-0.499336	0.0035458
smim19	338.493	0.616547	0.0035458
ndufc1	491.845	0.563341	0.00355504
actr6	399.306	0.475061	0.00356633
mrtfaa	631.735	-1.07484	0.00356633
pygb	219.147	-1.42056	0.00356633
zgc:113229	12.5368	-1.63583	0.00356633
cers1	1456.02	0.71586	0.00357094
trmt12	201.222	0.485258	0.00357094
LOC118212515	108.106	-1.64303	0.00357111
LOC118235539	380.845	0.302305	0.00357111
rab11fip5a	361.528	-1.08039	0.00359475
LOC118217965	241.414	-1.21323	0.00361782
LOC118219663	9.71432	2.07026	0.00362019
espl1	20.6689	-0.825373	0.00364008
rab41	367.217	0.51731	0.00364016
LOC118234667	405.33	-0.923561	0.00365493
gid8b	555.795	0.41295	0.00365493
kif1b	57.4508	-1.25933	0.00365493
plekhb2	1087.43	0.387094	0.00365493
LOC118231188	5.30567	-2.04641	0.00365706
LOC118208839	70.7283	-1.48629	0.00369436
zgc:110158	85.236	-0.841995	0.0036985
LOC118233210	27.1825	-1.67218	0.00370252
LOC118206799	2.90575	-1.51785	0.00374595
LOC118227666	224.474	-0.570615	0.00374996
ctif	116.284	-0.587579	0.00377126
LOC118209555	373.769	0.556051	0.00377569
dclre1c	137.359	0.53446	0.00377768
LOC118231583	403.873	0.539887	0.00383347
eif2b2	576.081	0.346575	0.00383347
shc1	258.486	-0.621195	0.00383347
ddx24	222.312	0.440005	0.00383538
ctsk	49.1186	1.19469	0.00384062
rwdd2b	153.406	0.466477	0.00385168
LOC118215227	27.8826	-1.77344	0.00385357
hdhd3	296.353	0.415154	0.00385737
LOC118208188	306.547	-0.382983	0.00386178
LOC118211712	14.2085	-1.29715	0.00386313
ube4a	594.143	-0.483185	0.00386443
rpf2	291.571	0.535241	0.00386657
LOC118219059	64.9187	-1.48907	0.00387461
snf8	375.26	0.392144	0.00387461
wdr21	545.707	0.347017	0.00387461
LOC118208393	71.7491	-1.32505	0.00389088
cdc73	1074.1	0.342187	0.00393607
LOC118209578	21.0686	-1.41408	0.00396926
LOC118213008	656.087	-0.598106	0.00396926
LOC118226230	649.447	0.266502	0.00396926
ss18l2	241.742	0.640172	0.00396926
LOC118209036	644.404	-0.837435	0.00397399
LOC118228897	94.6855	-0.489512	0.00397875
LOC118234298	264.201	-0.879121	0.004013
aacs	44.7865	-1.04389	0.00402196
LOC118232440	415.916	0.478265	0.00403242
LOC118222208	2.44631	3.60113	0.0040415
si:dkey-97m3.1	94.9736	-0.993668	0.00404542
clasp2	620.46	-0.603821	0.00404714
dldh	1119.57	0.329917	0.00404714
LOC118224637	86.6889	1.13706	0.00408505
LOC118214095	13.939	-1.365	0.00412701
si:ch211-284e13.5	275.763	0.37279	0.0041561
LOC118221096	180.706	-0.744588	0.00415999
psmd10	548.471	0.493917	0.00417606
LOC118209397	1126.13	-0.573314	0.00417949
LOC118206516	22.6638	-0.919635	0.00418331
atox1	416.408	0.451806	0.00419046
kcnab2b	57.6731	-1.09518	0.00419166
sdhb	1080.18	0.616982	0.00419166
LOC118216482	13.4164	-1.69074	0.00419736
psmd13	456.531	0.457366	0.00419736
LOC118226031	62.7706	0.66949	0.00419762
si:dkey-222b8.1	56.9209	-0.641962	0.00419762
cdh23	27.8601	-1.58639	0.00420192
LOC118212921	362.369	0.312912	0.00420509
tle3a	1736.95	-0.421403	0.00421293
LOC118219292	403.851	-1.57517	0.00422148
kdm3b	1289.37	-0.340612	0.00422148
rgn	5.06917	-1.64466	0.00422771
LOC118214527	36.4801	-2.27574	0.00422871
chuk	1779.62	0.855327	0.00422951
auts2a	20.2749	-1.38449	0.00423669
LOC118226366	36663.1	0.514872	0.00423761
LOC118228006	138.821	1.82392	0.00423761
tmem94	760.919	-0.372796	0.00424007
stk40	201.088	-0.436855	0.00426325
LOC118226822	337.564	0.3808	0.00426385
trmt11	115.903	0.428371	0.00426951
LOC118215536	1.96527	-3.36638	0.00428558
LOC118221752	154.142	-1.30728	0.00428558
fis1	2637.81	0.490378	0.0042922
rwdd	230.069	0.465994	0.0042922
si:ch211-126c2.4	115.841	-0.868864	0.0042922
LOC118210248	396.697	0.737555	0.00429233
cnot8	1133.37	0.357899	0.0043005
mylipa	298.806	-0.72501	0.00430335
LOC118230131	9.36605	-1.87905	0.00431019
LOC118234853	346.663	0.500624	0.00431761
fam32a	1141.83	0.487304	0.00432005
si:dkey-220k22.1	3.736	-2.01528	0.00432005
bap1	622.122	0.345015	0.00432512
kcnk13a	1.92157	3.26922	0.00434761
adal	266.978	0.61655	0.00435002
iqgap2	216.711	-0.870836	0.00435727
LOC118214343	513.855	-2.20835	0.00436157
apbb1ip	145.399	-0.912387	0.00436157
atp5f1e	1455.61	0.419085	0.00436157
inpp5d	439.411	-1.02744	0.00436157
smim15	552.908	0.424307	0.00436157
zgc:101679	216.468	0.403894	0.00436157
LOC118230192	444.461	-0.512354	0.00436879
LOC118215825	55.9694	-1.28104	0.00437321
LOC118225669	711.556	-0.948308	0.00437321
LOC118231629	4.60329	-1.65807	0.00437321
larp1	1210.43	-0.71212	0.00437321
lyrm2	67.0124	0.62542	0.00437321
elf2b	577.051	-0.260016	0.00437987
mpp5a	187.817	-0.576416	0.00440014
LOC118223146	438.916	-0.806429	0.00440749
LOC118221008	680.268	0.402438	0.00440844
pole3	165.692	0.523404	0.00444291
suclg1	540.976	0.490583	0.00445575
smim7	276.909	0.449128	0.00446824
LOC118211017	32.8946	-1.42674	0.00451912
lrrc42	98.2472	0.602548	0.00452584
LOC118215105	15.8575	-1.27456	0.00454933
LOC118218660	3.39985	-2.16354	0.00454933
magoh	592.238	0.466262	0.00455252
mtmr12	488.112	-0.60764	0.00456416
ccdc12	222.219	0.408405	0.00456521
LOC118212097	365.844	0.328786	0.00456775
LOC118209791	234.729	-1.09356	0.00457997
eif4e3	655.293	0.460146	0.00458455
LOC118210278	16.8541	-2.55221	0.00459054
LOC118211700	55.5323	-1.32099	0.00459054
LOC118220327	32.4711	-1.23093	0.00459054
cdan1	236.229	-0.634602	0.00459054
zhx3	671.057	-0.279304	0.00459054
jade2	648.725	-0.603716	0.00460511
commd4	270.485	0.49733	0.00463408
tbpl1	160.389	0.355152	0.00467222
LOC118216888	54.1594	-1.36275	0.0046794
sgta	862.134	0.408159	0.00469206
vezt	235.887	-0.412774	0.00469206
LOC118208251	44.682	-1.02367	0.00470037
LOC118222282	190.398	1.25696	0.00471746
ccdc93	859.049	0.392501	0.00473314
yif1a	833.939	0.444447	0.00475142
LOC118235011	512.024	0.563391	0.00475348
phtf1	476.032	-0.291696	0.00475348
mindy2	15.987	-1.22446	0.00476583
LOC118211900	1712.43	-0.428796	0.00478768
pik3cd	2275.9	-0.391147	0.00480299
LOC118216624	153.437	0.597386	0.00484716
c15h2orf76	90.5176	0.676334	0.00485565
si:ch73-43g23.1	22.436	-2.40022	0.00485565
traf3	282.69	-0.596139	0.00485565
znf830	237.312	0.275686	0.00485565
pcyt2	1404.29	-0.47444	0.00486292
herc1	8101.26	-0.758515	0.0048667
LOC118206901	33.4416	-1.3301	0.00487393
LOC118214310	243.823	0.788711	0.00488298
ube2ib	422.21	0.3537	0.00488298
ric1	1038.49	-0.273511	0.00490816
LOC118228414	718.433	0.298235	0.00491522
LOC118215531	67.7391	-0.741498	0.0049222
LOC118214736	911.238	0.527085	0.00494346
LOC118221515	94.711	5.24789	0.00496781
klhdc2	2307.95	0.43356	0.00496781
faima	89.7971	0.845582	0.0050032
nav3	72.085	-1.7802	0.00500324
sgsm1a	7.86655	-2.10699	0.00501335
tbc1d10c	555.427	-0.949148	0.00501335
LOC118208563	33.9486	-1.0964	0.00501631
LOC118219594	384.146	-1.33333	0.00502997
mad2l2	120.827	0.550432	0.00502997
gps2	875.48	0.37686	0.00503244
mpp1	88.5752	-1.10089	0.00503313
ren	12.7518	-3.18313	0.00505524
rela	953.135	-0.450365	0.00505755
LOC118214106	110.94	0.424354	0.00507243
LOC118228879	687.301	-0.418887	0.00507243
pip5k1aa	374.006	-0.553068	0.00507243
nkiras2	388.094	0.390564	0.00507282
LOC118227489	259.926	-0.515649	0.00507456
ercc6l2	40.4696	-1.17285	0.00509131
nsfl1c	715.408	0.313086	0.00509131
txnl4b	230.187	0.500919	0.00509131
psmc2	1273.93	0.379453	0.0051005
LOC118236117	869.322	0.463409	0.00511449
LOC118216448	7.49118	-2.07053	0.0051228
gna14a	4.48979	-1.83083	0.0051228
znf185	6.45027	-2.17696	0.0051228
LOC118219969	144.905	0.648492	0.00512581
fundc2	1038.34	0.315139	0.00514508
ppp1cc	10316.9	0.435165	0.00514672
LOC118234090	826.518	-2.18858	0.00517506
LOC118236341	13.7162	-1.11432	0.00517506
LOC118237353	1317.88	-1.52462	0.00517506
LOC118212140	2.04379	-2.49401	0.00517997
LOC118214394	9.22485	-2.13054	0.00518752
LOC118220605	624.58	0.345281	0.00518752
sept9b	39.4249	-1.01905	0.00518752
si:ch211-195d17.2	218.129	0.395429	0.00518752
bloc1s4	232.434	0.404577	0.00519206
ank3b	311.97	-1.47643	0.00519519
efs	6.1691	-1.30387	0.0052131
LOC118234062	24.6011	-9.12008	0.00521517
LOC118213147	53.8301	-1.40708	0.00522459
zfp36l1a	77.8061	-1.15016	0.00524063
ppp2r3c	281.586	0.418916	0.00524307
zpr1	524.702	0.432209	0.00524474
LOC118212908	989.895	0.296552	0.0052483
LOC118214692	370.349	0.480661	0.0052483
LOC118219905	2.63197	-2.60306	0.0052483
LOC118236139	34.9302	-0.90381	0.0052483
lsm5	243.573	0.571328	0.0052483
LOC118228513	251.597	-0.690554	0.00525057
mpdu1b	100.7	0.503054	0.00525057
LOC118215532	989.497	0.382826	0.00529413
fosb	10.2083	-1.92821	0.00529644
fam136a	282.105	0.520098	0.00532064
LOC118219608	76.5539	1.4812	0.00532533
LOC118214717	128.903	1.23146	0.00534073
marco	182.57	1.72154	0.00534455
LOC118212210	1.74306	-2.53107	0.00535096
elmod3	77.2471	-1.02843	0.00536254
lin54	476.448	-0.274661	0.00536943
pdk1	765.684	0.3238	0.00537076
LOC118215832	331.994	0.428404	0.00538119
fam72a	123.382	-0.52423	0.00539777
sema3bl	3.79689	-3.33704	0.0054197
trmt10c	59.9611	0.405383	0.0054197
rpusd4	288.861	0.391314	0.00542653
wdr33	539.618	-0.306146	0.00542653
si:ch211-212g7.6	100.421	-1.22393	0.00544932
vrk1	495.727	0.377208	0.00544932
LOC118206992	263.664	-0.540841	0.00545347
LOC118210160	80.94	0.743642	0.00545681
LOC118236207	353.858	-0.837277	0.00549719
c4h19orf25	502.699	0.576817	0.00549719
selenow2a	1769.59	0.378997	0.00549719
znhit1	100.814	0.459415	0.00549719
rrp7a	117.784	0.514206	0.00549872
krr1	247.861	0.500791	0.00550659
pfdn6	234.932	0.427756	0.00551138
LOC118227084	9.45663	2.23668	0.00551974
LOC118215423	12.5088	-1.47563	0.00552373
LOC118236355	5.12617	-2.58819	0.00552916
taf3	438.728	-0.359402	0.00552916
LOC118231748	23.2823	-1.32403	0.00558281
si:dkeyp-97b10.3	57.3622	-0.714593	0.00560102
atp11b	465.666	-0.378664	0.00563504
pmpca	416.882	0.420912	0.00565182
LOC118220819	1002.01	-0.450465	0.005695
LOC118216842	40.6658	-1.08232	0.00571184
cfap97	371.723	0.380599	0.00572442
LOC118234047	17.7559	0.807746	0.00572813
actl6a	179.877	0.59313	0.00572949
LOC118213123	548.46	0.288512	0.00575262
LOC118228319	297.221	0.509615	0.00575262
LOC118237206	98.8909	-1.53571	0.00577361
LOC118213916	63.7594	-1.05329	0.0057776
LOC118214157	59.7356	0.870662	0.0057776
LOC118222582	1078.96	0.413128	0.00578981
cetn4	298.043	1.04658	0.00578981
LOC118221253	1009.26	-1.02295	0.00579446
arhgef40	4.04197	-2.63056	0.00579446
sgsm2	15.0659	-2.05794	0.00579446
znf687b	592.684	-0.360936	0.00579446
LOC118232078	875.291	-0.433917	0.00580184
eif2b3	144.423	0.460097	0.00580184
iqgap1	1249.2	-0.925797	0.00580184
LOC118233788	155.582	0.375676	0.00581345
trappc6b	78.4656	0.566463	0.00582358
LOC118220914	1039.05	0.269103	0.00582648
rnf6	262.402	0.338754	0.0058391
tsr3	118.038	0.427522	0.00584492
pknox1.1	52.7253	-0.874288	0.0058603
LOC118219952	68.3016	0.887303	0.00587844
arl13a	43.6899	9.30898	0.00590158
pdcl3	485.997	0.404183	0.00593855
LOC118227847	785.741	0.532339	0.00595153
LOC118231381	1.60306	-3.50583	0.00595655
fgfr1op2	632.869	0.446367	0.00597985
LOC118219640	250.16	-1.21426	0.00600661
glt8d1	265.296	0.347359	0.00603837
LOC118225239	454.699	0.276227	0.00604409
lpgat1	255.973	-0.529542	0.00607732
ash1l	1293.75	-0.562804	0.00607746
cdpf1	197.482	0.597993	0.00607746
rwdd1	477.048	0.50835	0.00609064
LOC118235452	22.2337	-2.10834	0.00615694
tmem150c	342.278	0.530137	0.00615763
serpind1	4.02662	-1.1576	0.00615946
fbxo10	38.0813	-1.08571	0.00619686
igbp1	1153.61	0.374116	0.00619686
pi4kb	560.14	-0.270669	0.00619686
pigm	100.133	0.561554	0.00623087
pcnx2	3.49282	-1.53704	0.00623552
ksr1a	117.211	-0.85077	0.00623838
angel2	216.333	-0.465149	0.00629344
LOC118220681	129.094	-1.558	0.00629672
LOC118212390	18.8239	-0.855267	0.00630026
smarcc1a	658.029	-0.331148	0.00630026
LOC118221840	762.923	0.445746	0.00633097
psmc1b	631.28	0.419151	0.00633106
gadd45ga	47.9834	-1.09362	0.00633172
LOC118228027	211.573	1.70003	0.00633698
LOC118211110	284.521	-0.747725	0.00633995
specc1	144.649	-0.748674	0.00635469
gtse1	17.0736	-1.46064	0.00641579
LOC118235127	448.03	0.3179	0.00642216
pex11g	101.24	0.521501	0.00642216
med30	385.229	0.397217	0.00642595
mrpl51	139.75	0.541929	0.00642595
LOC118220711	160.25	-0.762122	0.00642805
tlr9	200.666	-1.20826	0.00645172
LOC118220894	53.1452	0.642945	0.00647566
LOC118230155	2769.51	0.38286	0.00647606
lcp2b	54.5501	-1.40154	0.00648767
gp9	2037.21	0.364866	0.00650971
lamtor1	712.436	0.365847	0.00651454
LOC118211185	6.25226	-2.5371	0.00653394
LOC118207907	94.3912	-0.772876	0.00654171
LOC118229194	2.25055	-1.92725	0.00654171
LOC118229522	276.593	-0.632759	0.00654171
smim8	164.205	0.553145	0.00655261
atm	97.0275	-0.729043	0.00656322
mfsd6b	340.128	-0.553995	0.00656322
ccdc15	187.033	0.451385	0.00657107
zgc:92907	98.5855	0.698859	0.00660565
fbrs	1493.88	-0.302438	0.00661867
pts	144.368	0.748706	0.00661867
gab1	41.1849	-1.1519	0.00662545
LOC118216811	362	0.643943	0.00663162
LOC118226597	34.912	-0.88864	0.00663162
ccdc88b	266.798	-1.2055	0.00663162
cpda	471.985	-0.474302	0.00663162
tmcc1a	188.748	-0.438437	0.00663162
dusp19a	64.5074	0.601644	0.00663486
camk2d1	52.7316	-1.41335	0.00668834
LOC118207674	1248.27	-0.468681	0.00670658
LOC118224052	4.37083	-2.58523	0.0067236
kdm5bb	1198.18	-0.305875	0.00674413
LOC118209946	281.222	-0.51782	0.0067676
lonp1	392.459	0.358311	0.0067676
LOC118209567	14.0772	-1.95977	0.00677415
LOC118224631	3.84755	-1.67221	0.00677415
fnbp4	1232.64	-0.333668	0.00677415
mrpl15	135.399	0.497298	0.00677415
pdcd7	336.031	0.303023	0.00677415
tfb2m	383.745	0.756351	0.00677415
nudt5	342.493	0.387367	0.00677474
LOC118219207	57.7686	-1.50413	0.00679783
dlgap4a	12.4413	-1.18418	0.00679783
zgc:101583	119.266	0.491887	0.0068018
macf1a	13837.6	-0.79095	0.00680692
mrpl37	279.2	0.465518	0.00680692
phactr4b	727.58	-0.363665	0.00680692
snx10b	29.903	1.71996	0.00680693
atp2b1a	244.886	-0.506892	0.00683789
babam1	402.535	0.327003	0.00684291
btbd7	1393.21	-0.594901	0.00684291
lpcat1	32.5794	-1.02092	0.00684291
zmat2	566.667	0.365421	0.00684291
pdcd10a	596.95	0.392	0.0068652
LOC118223280	527.155	-0.431762	0.00692424
ndufaf2	137.306	0.521208	0.00692504
ylpm1	600.482	-0.38405	0.00692514
eif4g1a	310.204	-0.548948	0.00695145
myef2	1288.64	0.288734	0.00695145
hsdl2	399.552	0.415668	0.00697131
LOC118214584	446.573	0.399066	0.00701106
LOC118207010	40.1214	-0.748641	0.00702253
LOC118236787	333.449	0.558428	0.00703511
ctsf	9524.92	0.801304	0.00703666
ebp	11.4261	1.22204	0.00704324
casp2	288.704	-0.363908	0.00705014
hectd1	2418.71	-0.345107	0.00705014
LOC118207269	5.93394	-2.07421	0.00706329
dixdc1b	31.6255	-1.17378	0.0070784
dcaf11	9738.62	0.45	0.00708844
si:ch211-195b13.1	2475.62	-0.583013	0.00708844
LOC118229820	1.46315	-2.85924	0.00709983
LOC118231715	212.175	-0.847553	0.00709983
LOC118236804	1811.3	0.748973	0.0071036
LOC118218939	172.772	-1.20837	0.0071073
pde8b	91.1323	-1.37789	0.00711007
rassf5	50.9588	-0.960666	0.00711007
kcnn4	64.9834	-1.40405	0.00712443
LOC118208227	198.273	-0.625457	0.00712598
srek1ip1	567.613	0.428543	0.00712598
LOC118215765	148.588	0.612371	0.00712832
LOC118230450	750.016	0.377453	0.00712832
LOC118227797	666.763	0.388634	0.0071354
slc30a1a	394.451	-0.452306	0.00714457
LOC118234854	5.39703	-1.83165	0.00714734
smpd3	7.45087	-1.56261	0.00715253
lyrm1	199.585	0.458169	0.00717188
LOC118210664	182.878	-1.02065	0.00719655
LOC118213717	328.034	0.400142	0.00720886
LOC118209108	59.7483	-1.62748	0.00722391
LOC118234503	1573.11	0.382263	0.00724571
LOC118206248	396.257	0.418039	0.00729748
atp8b5b	328.827	-1.15253	0.00729748
efnb3b	283.029	-0.735868	0.00729876
slc25a25b	672.02	-0.854197	0.00731255
zgc:123010	24.4053	-0.90312	0.00731645
LOC118212532	226.259	-0.529584	0.00733995
spg11	875.754	-0.337667	0.00733995
slc16a12b	133.138	-2.17327	0.00734019
snx27b	365.072	-0.438865	0.00734019
ribc1	7.61243	1.36085	0.00735632
cenpe	9.69913	-1.36972	0.007363
thoc7	448.353	0.416621	0.00738679
LOC118222908	838.169	-2.58948	0.00739476
spcs1	231.807	0.444111	0.00739476
LOC118212168	78.1096	-0.804831	0.00744476
LOC118236776	2397.37	-0.669944	0.00744866
LOC118210336	152.424	-1.82397	0.00744892
wasf2	1027.28	-0.263486	0.00747946
arhgef3	31.0207	-0.99917	0.00752967
LOC118224174	212.434	-1.10171	0.00754204
LOC118211421	52.7617	-1.28255	0.00754761
LOC118228950	1354.68	0.346753	0.00754761
map2k6	27.1907	-1.24011	0.00756371
nr4a1	90.648	-1.9245	0.00756371
fam117ba	47.2707	-0.754382	0.00756578
pak1ip1	313.168	0.59233	0.00756578
cks2	26.0364	1.48545	0.00757315
elk3	273.498	-0.856819	0.00761908
fubp3	1767.42	0.254751	0.00763377
lsm8	621.019	0.406369	0.00763377
LOC118216672	5.42652	-1.37521	0.00764098
nr1d2b	155.841	-0.590588	0.0076491
rnf170	426.667	0.309423	0.0076708
tbc1d2b	435.998	-0.824682	0.00768131
LOC118235104	197.555	0.444957	0.00768616
wdr95	38.5189	-1.14475	0.00769484
atxn3	523.119	0.338943	0.00773064
rinl	120.757	-1.32151	0.00773795
LOC118212589	1055.72	-0.422106	0.00775415
setd2	1243.44	-0.455779	0.00775415
nup133	277.324	0.316663	0.00778328
LOC118216896	1476.44	-1.17199	0.00783187
LOC118229550	233.537	-0.892819	0.00783187
LOC118206633	1171.09	0.560709	0.00788004
LOC118208125	12.9905	-1.33249	0.00788659
gp1bb	7621.66	0.506876	0.00788659
LOC118220891	938.159	-0.34547	0.00791466
sdha	942.002	0.421676	0.00792003
LOC118227142	15.7907	-1.33551	0.00792465
ttc7b	449.855	-0.308156	0.00792494
rbbp4	445.177	0.382494	0.00792878
LOC118226100	1.22157	-2.36084	0.00794628
ndufaf1	125.167	0.407316	0.00794628
LOC118211889	1948.86	0.635889	0.00796589
LOC118215460	377.9	0.551537	0.00796589
LOC118235527	29.6711	-1.612	0.00797942
snrpg	698.353	0.360294	0.00797942
pde4dip	25.9822	-1.4311	0.00798644
gmip	173.065	-1.30867	0.00804672
LOC118230350	1134.96	0.385684	0.00806039
LOC118232095	9.86385	-1.29209	0.00806039
zgc:100829	193.144	-0.83592	0.0081114
stk17b	785.018	-0.864384	0.00812084
phactr1	14.6523	-1.85749	0.00814415
cltb	1221.95	-0.328494	0.0081575
si:ch211-113e8.11	165.549	0.379108	0.0081575
ptpn5	31.3952	-0.874729	0.00818794
ralgapa2	292.649	-0.709173	0.00818794
slc4a5a	24.1222	-2.36619	0.0081903
LOC118227557	71.7578	-0.647074	0.00819061
LOC118228817	13.7204	-1.34247	0.00819061
palm3	35.393	-1.11367	0.00819061
dtx4a	270.495	-0.329954	0.00820108
mbtps1	307.972	-0.480396	0.00822614
svbp	68.2098	0.629097	0.00823457
LOC118210530	1583.21	-0.488447	0.00825011
abitram	89.9151	0.593761	0.00825011
btk	496.934	-0.997766	0.00825011
ovch1	2.73833	-2.14222	0.00828447
erh	828.771	0.492168	0.00828985
dpm1	176.558	0.509158	0.00830517
LOC118221717	52.3971	-1.08934	0.00832576
LOC118215406	312.633	-0.396016	0.00832949
dap1b	4413.71	0.81098	0.00832949
LOC118222913	3192.41	0.312458	0.00833028
LOC118208728	224.988	-0.632635	0.00833546
supt7l	553.506	0.380824	0.00833546
LOC118214385	155.022	1.6338	0.00834405
setdb1b	170.986	-0.490806	0.00834405
LOC118214595	244.918	0.346472	0.00837245
LOC118216694	211.779	-0.448275	0.00838906
LOC118234159	1209.49	0.391846	0.00838906
exosc4	183.948	0.421247	0.00841712
LOC118212518	49.1013	-1.0234	0.00842174
LOC118212396	54.5249	-0.715441	0.00846714
LOC118229298	14.7998	-1.72726	0.00846714
fam3c	2951.48	0.396961	0.00849245
rcc1	375.217	0.377563	0.00849245
riox2	337.966	0.478666	0.00849245
vps9d1	200.872	-0.418349	0.00849607
c5h4orf33	116.684	0.484247	0.008498
hat1	378.001	0.27113	0.00851171
LOC118216977	3.56484	-1.65519	0.0085633
cux1b	724.266	-0.395988	0.0085792
vps28	654.219	0.478637	0.00858884
letm1	889.826	-0.456901	0.00859515
LOC118219983	244.474	0.458302	0.00859812
LOC118228304	200.751	-0.531712	0.00859812
LOC118231295	1369.94	-0.411465	0.00859812
pigp	105.795	0.47196	0.00860884
lyl1	3023.87	-0.498064	0.00862393
ttc17	876.785	-0.345663	0.00863066
eci1	336.965	0.455041	0.00864748
gpn3	688.179	0.427801	0.00864748
tmem69	90.9163	0.379413	0.00864915
LOC118224373	391.627	0.382719	0.00867854
tex261	259.001	0.289849	0.00867854
zcchc17	545.907	0.390415	0.00871644
usb1	161.423	0.340003	0.00871752
prkab1b	861.437	0.285466	0.00872899
LOC118215054	2224.54	0.307203	0.008787
rufy2	47.7345	-1.20223	0.00879647
LOC118232744	1.95079	-2.79511	0.00881209
LOC118212596	204.379	0.777746	0.00881596
LOC118221472	181.727	2.60104	0.00881596
LOC118235265	5.2418	2.64837	0.00881596
chd9	2630.15	-0.55274	0.00881596
mettl1	52.9025	0.593893	0.00881596
dtx1	122.965	-1.01393	0.00882504
LOC118231024	344.777	-0.704002	0.00883241
nlgn1	16.102	3.94238	0.00883241
rheb	92.4835	0.610872	0.00883241
LOC118209080	21.0827	-1.3759	0.00884906
LOC118223753	714.672	-0.25308	0.00884906
cby1	64.7144	0.918695	0.00885632
lyrm7	52.656	0.588991	0.00890973
LOC118206188	1082.49	-0.29359	0.00891277
psmf1	1644.92	0.462776	0.00891277
plcd1a	1.70301	-2.12837	0.0089283
fam174c	179.702	0.413721	0.00893987
LOC118223058	380.037	-0.518554	0.00894979
alg14	71.2003	0.544901	0.00894979
plvapb	6.38408	3.60035	0.00896733
rbis	288.619	0.62005	0.00896733
socs1a	167.07	-1.80158	0.00899751
LOC118206298	6.3101	-1.09611	0.00900447
mterf3	143.293	0.440266	0.00901198
LOC118208244	4.43647	2.15498	0.00901946
c2cd2l	380.443	-0.415258	0.00902233
hmga2	40.5964	-1.10869	0.00903789
LOC118216294	228.668	-2.18049	0.00905127
psme4b	111.321	-0.753434	0.00905257
ripk1l	838.222	-0.453573	0.00909255
LOC118211312	87.5828	-1.36097	0.00911267
LOC118228249	1071.68	0.314736	0.00911267
pogzb	268.485	-0.704459	0.00911267
chmp5b	736.166	0.496743	0.00912653
kiaa1109	4453.92	-0.550212	0.00912873
LOC118233044	894.256	-0.240005	0.00912879
LOC118223544	953.269	-0.318158	0.00913144
LOC118233351	55.4216	-0.899394	0.00913144
ndufb8	1094.16	0.461254	0.00913144
frya	164.275	-0.815302	0.00913734
osbpl3b	314.966	-0.908724	0.00914303
drg1	280.568	0.311277	0.00914349
kbtbd7	986.233	0.461393	0.00914349
mrs2	189.732	0.393585	0.00915333
LOC118215452	529.225	0.918578	0.00917765
LOC118222567	97.6036	0.65934	0.00917765
hsf2	2117.41	0.666614	0.00921284
LOC118233659	29.1897	-1.87401	0.00922144
LOC118213753	14.1528	-2.77564	0.00928277
slc7a8b	59.1017	-0.854721	0.00929425
mtfmt	121.777	0.378275	0.00930261
fryl	5895.6	-0.57489	0.00930733
LOC118233462	381.037	-0.431186	0.00932012
nifk	209.294	0.518966	0.00936261
armc3	23.4971	2.32943	0.0094492
mtrr	148.969	0.494073	0.0094492
rp9	167.315	0.360168	0.0094492
si:ch211-216l23.2	214	-0.411856	0.00944992
ccnf	5.93748	-1.3961	0.00946967
LOC118226463	84.3421	1.30995	0.00955131
lpar5b	8.55429	-1.60648	0.00955175
LOC118212600	815.993	-0.239434	0.00956576
timm13	150.125	0.605659	0.00956576
ppfia2	10.5661	-1.75285	0.00956945
nap1l4a	1315.22	0.307148	0.00957805
dnajc3b	608.735	0.307787	0.00957909
itk	58.9396	-0.974597	0.00958929
LOC118216803	417.147	-0.255819	0.00960169
tjp3	12.4752	-1.37059	0.00960502
LOC118206991	415.683	-0.496213	0.00961798
ears2	94.9241	0.617639	0.00961798
LOC118222412	108.751	0.447871	0.00961948
crtc3	457.116	-0.354078	0.00962097
cops5	1559.47	0.548389	0.00968307
tmem59	2121.77	0.318128	0.00968653
bcar1	4.15489	-1.55969	0.00974659
ssx2ipa	76.8967	0.698656	0.00975438
trim8b	1247.97	-0.277687	0.0098014
LOC118219440	9.13626	-1.30845	0.00981323
tpd52l1	259.099	0.758069	0.00981987
numb	421.106	-0.518562	0.00985288
sec13	671.208	0.389656	0.00985593
ago1	28.4278	-0.76445	0.00985659
LOC118235156	6.74182	-1.81937	0.0098777
dlg1l	70.0807	-1.17111	0.00988236
LOC118206618	154.552	-1.36138	0.00988526
LOC118229272	57.3462	-1.16639	0.00991342
LOC118214299	171.818	1.05408	0.0099226
LOC118216704	150.362	-1.45521	0.0099226
tmtc1	99.3717	-1.22344	0.00993765
si:ch211-197h24.6	3796.2	0.358302	0.00997045
rad21l1	6.31923	-1.79524	0.0100009
polr2k	178.883	0.57902	0.01001
mllt10	670.565	-0.322213	0.0100157
wdr75	602.829	0.448781	0.0100176
LOC118209580	4.96042	4.62421	0.0100202
LOC118212428	12.8815	-1.28869	0.0100615
atp5pd	1297.36	0.374689	0.010074
LOC118222336	8.36698	-2.15185	0.0101768
sec24a	522.959	-0.290517	0.0102161
slx1b	144.597	0.585781	0.01029
LOC118222233	35.7582	-1.22883	0.0103436
LOC118234024	258.275	0.302558	0.0103436
LOC118215925	17.4391	-1.39543	0.0103481
LOC118220837	443.574	-0.82892	0.0103578
rpgrb	268.192	0.438439	0.0104299
LOC118209593	147.26	-0.608182	0.0104837
LOC118219704	420.226	-0.421344	0.0104884
LOC118232919	335.275	0.395771	0.0104905
bloc1s2	658.306	0.419063	0.0104905
gpam	298.687	-0.515079	0.0104905
LOC118224113	22.3253	-1.65382	0.0105011
sgpp2	1.48516	-3.04592	0.0105032
hck	300.323	1.56721	0.0105415
mmp9	5725.1	1.90228	0.0105449
prrt1	46.7436	-0.847461	0.0105539
LOC118225326	25.3103	0.550525	0.0105762
tespa1	126.083	-0.722237	0.0105929
LOC118236131	3.04714	-2.86611	0.0105966
LOC118212404	11.6898	-1.38923	0.0106131
ccni2	14.1424	-0.925036	0.0106229
itga4	151.827	-1.03845	0.0106229
LOC118208562	2.42219	-2.30989	0.0106286
cgnl1	45.531	-0.953451	0.0106286
tmem161b	78.01	-0.789412	0.0106286
LOC118216769	72.9686	-1.36717	0.0106797
si:dkey-66i24.7	193.409	0.555113	0.0107097
LOC118225886	48.0165	-1.28314	0.010717
LOC118228532	117.458	0.564101	0.0107189
LOC118214109	740.034	0.348194	0.010726
slc9a7	142.669	-0.969991	0.0107297
LOC118232762	256.343	0.351075	0.0107615
bahd1	318.735	-0.318148	0.0107813
LOC118221243	902.525	0.728187	0.0108073
c1qa	373.223	1.12769	0.0108073
tmed9	1544.9	0.354511	0.0108416
clptm1l	620.134	0.263761	0.0108513
LOC118216705	2755.94	-0.577159	0.0108657
zgc:85858	522.481	0.373952	0.0108657
pex10	151.448	0.565835	0.0109174
LOC118209563	59.7635	-1.22719	0.0109419
pianp	6.96719	-1.12314	0.0109621
ccdc90b	170.699	0.387816	0.0109772
LOC118219860	793.133	2.23981	0.0110067
cbr1	199.99	0.565777	0.0110253
LOC118206730	603.958	0.394152	0.0110253
prpf18	647.645	0.43613	0.0110253
abhd14a	615.623	0.429881	0.0110406
osbpl8	793.06	-0.516523	0.0110886
xpc	2028.03	0.585587	0.0111092
taf7	1434.62	0.313032	0.011112
LOC118218848	706.438	-0.915578	0.0111319
zcchc10	151.942	0.440152	0.0111366
LOC118235131	14.7302	2.16121	0.011204
si:ch73-190f16.2	394.515	0.478886	0.01121
ppp6c	920.417	0.358743	0.0112385
LOC118213990	26.2817	-1.31204	0.0112574
fcf1	231.544	0.518917	0.0112811
vps41	728.015	0.375813	0.0113249
eapp	332.766	0.407983	0.0113258
LOC118214799	2.69247	-3.62956	0.0113645
LOC118228322	386.338	-0.299231	0.0114031
gabarapl2	1234.64	0.47308	0.0114031
LOC118223110	1258.89	0.311003	0.0114186
stx6	491.162	0.343525	0.011436
LOC118236359	388.561	0.304689	0.0114462
LOC118228790	108.631	-0.836759	0.0114534
skila	158.448	-0.398037	0.0114534
LOC118226320	4.37112	-1.88994	0.0114535
LOC118230221	48.7072	-1.45204	0.0114601
strip2	10.9803	-1.55469	0.011481
mrps12	313.382	0.425676	0.0115794
micos13	438.577	0.494525	0.0116092
gfod2	240.789	-0.513671	0.0116116
clns1a	524.522	0.293412	0.011621
triap1	145.959	0.482942	0.0117083
LOC118217152	5.64907	-1.8232	0.0117184
LOC118236203	253.764	1.48875	0.0117184
ldhd	19.8277	-1.07487	0.0117184
ext2	307.419	-0.330754	0.0117439
brd9	579.735	0.35738	0.0117813
LOC118232240	129.702	-1.50976	0.0118068
map1lc3b	2757.51	0.467101	0.0118068
smc2	23.0895	-0.970717	0.0118068
c5h20orf194	60.3422	-0.662499	0.0118214
kiaa1522	4.38034	-2.41612	0.0118214
acat1	181.591	0.395497	0.0118228
rubcnl	183.966	-0.995038	0.0118284
LOC118235086	6.1797	2.03527	0.0118705
ptcd2	223.823	0.418143	0.0118705
emc6	396.27	0.490927	0.0118904
fbxo46	681.912	-0.307663	0.0119368
LOC118220274	247.486	0.343285	0.0119505
mef2d	411.258	-0.381244	0.0119505
prkcha	238.254	-0.972483	0.0119505
selenot2	419.621	0.333165	0.0119916
LOC118221362	278.166	-0.54769	0.0120109
exosc1	822.304	0.484942	0.0120133
LOC118221396	1283.56	-1.18906	0.0120163
LOC118222794	78.394	-0.50302	0.0120189
ctsla	7025.42	0.724715	0.0120201
chrac1	275.719	0.57429	0.0120234
LOC118222230	8.27704	-1.53978	0.0120329
LOC118225488	46.316	-1.73594	0.0120329
LOC118231544	453.693	-0.869799	0.0120329
rfx2	131.183	-0.549938	0.0120329
LOC118213209	109.104	-0.592972	0.0120611
LOC118217841	140.689	-1.32742	0.0120611
txnl1	315.52	0.431073	0.0120611
LOC118208936	1115.18	1.41822	0.0120617
crcp	142.276	0.548907	0.0120655
LOC118223935	1012.28	-0.797808	0.0120682
znf410	366.114	0.369429	0.0120965
LOC118208715	195.032	-0.898801	0.0121473
kdm8	219.3	0.465187	0.0121473
LOC118216533	1508.66	-1.38849	0.012172
LOC118223163	918.284	-0.92373	0.0121821
atxn7l1	1122.6	-0.615851	0.0121821
polr1d	103.638	0.61959	0.0121821
senp2	759.966	0.330101	0.0121821
xpo1a	846.712	-0.472756	0.0121821
LOC118212847	30.1576	-1.48116	0.0122038
LOC118227760	357.296	0.397696	0.0122263
mrpl39	112.846	0.423323	0.0122571
LOC118227015	167.139	1.57037	0.0122857
dbpa	38.9943	-1.05366	0.0122904
st6galnac2	31.8144	-1.47342	0.0123008
rpe	212.94	0.516789	0.0123453
nup210	479.784	-0.54548	0.0123456
ubac1	479.317	0.373849	0.0123703
pars2	57.0775	0.534291	0.0123919
rbm25a	3105.22	-0.328267	0.012408
LOC118219369	1.7112	-2.62627	0.0124189
zc3h4	1387.64	-0.468632	0.0124189
LOC118219667	900.861	0.375985	0.0124378
LOC118227040	25.6633	-1.40072	0.0124378
ncoa1	477.895	-0.527147	0.0124378
slc5a5	3.99787	-1.1663	0.0124378
top1	774.557	0.421862	0.0124378
yju2	343.922	0.473868	0.0124541
homeza	329.535	-0.384205	0.0124552
znf638	1378.48	-0.320132	0.0124583
LOC118216605	252.703	1.56734	0.0124814
pmpcb	1015.53	0.546382	0.0124814
itgb7	125.277	-1.03183	0.0124979
mybpc3	48.5085	-1.08512	0.0125011
lap3	104.78	0.566468	0.0125044
skia	111.277	-0.819065	0.0125389
chchd2	785.527	0.409044	0.0126228
iqsec2b	6.62025	-1.85641	0.0126228
fabp3	260.475	-1.32789	0.0126298
LOC118215744	225.979	0.374714	0.012634
LOC118232142	61.7596	-1.42196	0.0126363
phldb1a	3.58151	-2.29787	0.0126363
ppil4	308.038	0.303448	0.0126363
prkag2a	45.8104	-1.14876	0.0126363
unm_hu7910	59.8713	-0.841456	0.0126363
cwf19l1	214.176	0.326396	0.012658
LOC118215028	573.793	0.275997	0.0126876
ppp2r5ca	622.826	-0.470496	0.0126947
tm2d2	309.471	0.33577	0.0127132
vps26c	177.151	0.449822	0.0127182
atp5mc3a	447.963	0.461773	0.012724
mrpl24	441.172	0.461084	0.0127735
sox4b	123.168	-1.00599	0.0127949
[truncated: 1,452 more rows]
