# Supplementary material for: Blood-based gene expression as non-lethal tool for inferring salinity-habitat history of European eel (Anguilla anguilla)
Source: Sci Rep. 2022 Dec 22;12:22142. doi: 10.1038/s41598-022-26302-y (PMC9780358; doi:10.1038/s41598-022-26302-y)
Supplement: Supplementary file 4 — Supplementary Table S3. [file 41598_2022_26302_MOESM4_ESM.xlsx]

## Sheet: downregulated_genes
GO term ID	GO term description	fold_enrichment	adj P value	genes
GO:0098508	endothelial to hematopoietic transition	9.39392	0.0427918	tet3,nedd4a,tet2,runx1,adora2b
GO:0030154	cell differentiation	1.56722	5.7451e-05	tnnt2c,macf1a,cdh23,kif1b,rock1,nedd4a,tnfrsf21,ptk2bb,tbx21,nrcama,pum1,cd79b,ext2,trak1a,tsku,elk3,smad3b,svep1,taok3a,jmjd1cb,ypel1,ppp1r16b,sh3rf1,sox12,mtmr12,mef2cb,egr2b,klf2a,synj1,nav3,mrtfab,tet3,rock2a,mrtfaa,efnb3b,auts2a,ephx2,kat6a,tet2,elf1,etv7,grk3,sema3bl,trim33,cicb,arhgef3,itga5,psme4b,tcf7,tiam2a,per1b,nfat5b,dock10,kitb,lfng,jun,ccdc88c,cnr1,ppp1r9ba,tdrd7b,snrkb,pxnb,pafah1…
GO:0048869	cellular developmental process	1.56578	4.974e-05	tnnt2c,macf1a,cdh23,kif1b,rock1,nedd4a,tnfrsf21,ptk2bb,tbx21,nrcama,pum1,cd79b,ext2,trak1a,tsku,elk3,smad3b,svep1,taok3a,jmjd1cb,ypel1,ppp1r16b,sh3rf1,sox12,mtmr12,mef2cb,egr2b,klf2a,synj1,nav3,mrtfab,tet3,rock2a,mrtfaa,efnb3b,auts2a,ephx2,kat6a,tet2,elf1,etv7,cdk6,grk3,sema3bl,trim33,cicb,arhgef3,itga5,psme4b,tcf7,tiam2a,per1b,nfat5b,dock10,kitb,lfng,jun,ccdc88c,cnr1,ppp1r9ba,tdrd7b,snrkb,pxnb,p…
GO:0009987	cellular process	1.14646	1.33807e-05	cdan1,tnnt2c,tead1b,tiparp,kdm6ba,b4galt1l,rnf167,kcnn4,plk3,setd1a,top2a,slc16a10,pik3cd,nedd4a,abca3b,cylda,tnfrsf21,nrcama,git2a,srrm1,cd79b,tsku,dguok,vit,elk3,napbb,lcp2b,prdm2a,si:dkeyp-68b7.12,tmtops2b,abca4a,agla,mtmr12,lpcat1,arid1ab,smc2,eif4g1a,mef2cb,smc4,htr4,arid1aa,atp2c1,zgc:152891,tet3,ldhd,fam91a1,rock2a,srgap3,xrcc3,ralgps1,ahr2,wdpcp,itgb7,itgb2,arrb2a,p4ha3,vav3b,tet2,trib2,q…
GO:0032502	developmental process	1.54592	1.66251e-10	tnnt2c,armc5,macf1a,tead1b,kdm6ba,kdm6a,ahctf1,nin,top2a,trim71,nedd4a,cylda,tnfrsf21,tshz1,ptk2bb,ankrd33aa,nrcama,git2a,pum1,cd79b,ext2,tsku,elk3,sec31a,taok3a,jmjd1cb,cdon,map3k3,sox12,cblc,mtmr12,mef2cb,cd2ap,klf2a,tet3,rock2a,ahr2,ccr7,wdpcp,ddr1,itgb2,pcsk7,btk,gab1,tet2,fndc3a,gon4l,trim33,itga5,foxo3b,cds2,pik3c2a,itga4,galnt11,tiam2a,prox3,per1b,ctnnd1,nfat5b,mybpc3,kitb,hsc70,lfng,jun,p…
GO:0048856	anatomical structure development	1.52708	2.42594e-09	tnnt2c,armc5,macf1a,tead1b,kdm6ba,kdm6a,ahctf1,nin,top2a,trim71,nedd4a,cylda,tnfrsf21,tshz1,ankrd33aa,nrcama,git2a,pum1,cd79b,ext2,tsku,sec31a,taok3a,jmjd1cb,cdon,map3k3,sox12,cblc,mtmr12,mef2cb,cd2ap,klf2a,tet3,rock2a,ahr2,ccr7,wdpcp,ddr1,itgb2,pcsk7,btk,gab1,tet2,fndc3a,gon4l,trim33,itga5,foxo3b,cds2,pik3c2a,itga4,galnt11,tiam2a,prox3,per1b,ctnnd1,nfat5b,mybpc3,kitb,hsc70,lfng,jun,ppp1r9ba,znf2…
GO:0009653	anatomical structure morphogenesis	1.72133	4.62765e-07	tnnt2c,armc5,mylipa,cdh23,kdm6ba,tab2,kif1b,rerea,kdm6a,nin,smarcc1a,trim71,rock1,nedd4a,cylda,tnfrsf21,hipk2,nrcama,git2a,ext2,tsku,ets1,smad3b,svep1,pim1,taok3a,cdon,sh3kbp1,usp44,sox12,btbd7,cblc,mef2cb,egr2b,klf2a,synj1,nav3,skia,tet3,rock2a,bcl9l,efnb3b,auts2a,kat6a,chd5,gab1,tet2,bcl9,gon4l,grk3,sema3bl,itga5,cds2,stil,pik3c2a,shc1,prox3,ctnnd1,mybpc3,dock10,sap130a,sap130b,ccdc88c,cnr1,tdr…
GO:0050794	regulation of cellular process	1.33965	6.86717e-12	tead1b,rnf167,plk3,top2a,pik3cd,nedd4a,cylda,tnfrsf21,tshz1,srrm1,cd79b,vit,elk3,napbb,lcp2b,casz1,prdm2a,si:dkeyp-68b7.12,tmtops2b,arid1ab,mef2cb,htr4,arid1aa,tet3,rock2a,srgap3,ralgps1,ahr2,itgb7,foxn2b,itgb2,arrb2a,vav3b,tet2,mturn,gon4l,trib2,ago1,ago4,dlgap4a,itga5,foxo3b,dlgap4b,pik3c2b,pik3c2a,itga4,uri1,cdkn1d,galnt11,tiam2a,prox3,kitb,hsc70,lfng,jun,samd11,kcna2b,pafah1b1a,pnpla6,lgr4,c2…
GO:0050789	regulation of biological process	1.32714	9.90634e-12	tnnt2c,tead1b,kdm6ba,rnf167,plk3,top2a,pik3cd,nedd4a,cylda,tnfrsf21,tshz1,git2a,srrm1,cd79b,vit,elk3,napbb,lcp2b,casz1,prdm2a,si:dkeyp-68b7.12,tmtops2b,arid1ab,mef2cb,htr4,arid1aa,tet3,rock2a,srgap3,ralgps1,ahr2,itgb7,foxn2b,itgb2,arrb2a,vav3b,tet2,mturn,gon4l,trib2,ago1,ago4,dlgap4a,itga5,foxo3b,dlgap4b,pik3c2b,pik3c2a,itga4,uri1,cdkn1d,galnt11,tiam2a,prox3,mybpc3,kitb,hsc70,lfng,jun,samd11,tdrd…
GO:0065007	biological regulation	1.34288	5.98543e-15	tnnt2c,tead1b,kdm6ba,rnf167,plk3,top2a,pik3cd,nedd4a,cylda,tnfrsf21,tshz1,git2a,srrm1,cd79b,tsku,tbc1d2b,vit,elk3,napbb,lcp2b,casz1,prdm2a,si:dkeyp-68b7.12,tmtops2b,arid1ab,mef2cb,htr4,arid1aa,atp2c1,tet3,rock2a,srgap3,ralgps1,ahr2,itgb7,foxn2b,itgb2,arrb2a,vav3b,tet2,mturn,sgsm1a,gon4l,trib2,ago1,ago4,dlgap4a,itga5,foxo3b,dlgap4b,pik3c2b,pik3c2a,itga4,uri1,cdkn1d,galnt11,tiam2a,prox3,mybpc3,kitb…
GO:0048519	negative regulation of biological process	1.37832	0.0427578	znfx1,pan3,mylipa,cnot1,tasora,rerea,rnf167,mdm4,vil1,kdm5c,plk3,trim71,gatad2b,rock1,nedd4a,rc3h2,tnfrsf21,sh3bp4a,inpp5d,dusp8a,pum1,sesn1,arhgap4b,pim1,cdon,sh3rf1,phf12b,usp44,inppl1a,ccnf,cblc,cblb,phc2b,klf2a,skia,tet3,srgap3,retreg1,ccr7,bcl9l,smarca2,arrb2a,hecw2a,chd8,kat6a,btk,tet2,upf3a,tnrc6b,cbx7b,sema3bl,ago1,ago4,foxo3b,uri1,per1b,si:dkey-19b23.10,lfng,sap130a,sap130b,per3,samd11,a…
GO:0070076	histone lysine demethylation	8.76766	0.0498102	kdm3b,kdm6ba,kdm5bb,jmjd1cb,kdm6a
GO:0006464	cellular protein modification process	1.42951	0.00390344	ube2r2,mylipa,map4k6,rps6ka1,kdm6ba,b4galt1l,kdm6a,rps6ka4,mettl21e,plk3,ptpn5,trim71,ppp4r1l,rock1,nedd4a,rc3h2,cylda,ptk2bb,hipk2,dusp8a,ehmt1b,ext2,zdhhc18b,dtx4a,bmp2k,pim1,taok3a,jmjd1cb,nek1,alg9,sh3rf1,ppp2r5ca,edem3,usp44,map3k3,tmtops2b,trim63b,ccnf,map3k1,cblc,cblb,atg10,pkn1a,dcaf12,stk17b,rock2a,mindy2,ddr1,kdm2aa,p4ha3,hecw2a,kat6a,btk,cdk6,grk3,trib2,tpst1,zranb1a,trim33,prkag2a,cdk…
GO:0043412	macromolecule modification	1.39251	0.0080703	ube2r2,mylipa,map4k6,rps6ka1,kdm6ba,b4galt1l,kdm6a,rps6ka4,mettl21e,plk3,ptpn5,trim71,ppp4r1l,rock1,nedd4a,rc3h2,cylda,ptk2bb,hipk2,dusp8a,ehmt1b,ext2,zdhhc18b,dtx4a,bmp2k,pim1,taok3a,jmjd1cb,nek1,alg9,sh3rf1,ppp2r5ca,edem3,usp44,map3k3,tmtops2b,trim63b,ccnf,map3k1,cblc,cblb,atg10,pkn1a,dcaf12,stk17b,tet3,rock2a,mindy2,ddr1,kdm2aa,p4ha3,hecw2a,kat6a,btk,tet2,cdk6,grk3,trib2,tpst1,zranb1a,trim33,p…
GO:0070988	demethylation	5.53747	0.0220753	kdm3b,kdm2aa,tet3,tet2,kdm6ba,kdm5bb,jmjd1cb,kdm6a
GO:0019722	calcium-mediated signaling	4.04661	0.011079	ppp1r9a,lrrk2,ppp1r9ba,ppp3ccb,cxcr2,nfat5b,ccr7,ccr9a,nfatc3a,nfatc2a
GO:0019932	second-messenger-mediated signaling	3.48917	0.0200959	ppp1r9a,lrrk2,ppp1r9ba,ppp3ccb,cxcr2,nfat5b,ccr7,ccr9a,mrvi1,nfatc3a,nfatc2a
GO:0035556	intracellular signal transduction	1.90242	6.60167e-06	ccdc88c,pdzd8,ppp1r9ba,snrkb,arhgap45a,arhgef1b,rps6ka1,tead1b,arhgap45b,map2k6,gnav1,plcg1,rps6ka4,dgkh,plk3,pik3cd,rock1,mark3a,atm,hipk2,itk,cxcr2,pi4kb,lcp2b,mapk3,taok3a,jak1,mrvi1,mapk1,plcl1,smg1,si:dkeyp-68b7.12,sh2d3ca,rhoh,gmip,pkn1a,ksr1a,ppp1r9a,stk17b,prkcha,syk,ppp3ccb,rock2a,map3k15,tlr9,ralgps1,sh2b3,ccr7,sik3,boka,sos2,nfatc2a,plce1,sh3bp5la,plcd1a,vav3b,dock5,btk,dgkaa,relb,rela…
GO:0007165	signal transduction	1.39297	0.000143333	tead1b,plk3,trim71,pik3cd,cylda,tnfrsf21,ptk2bb,cd79b,ext2,arhgap4b,lcp2b,taok3a,mrvi1,cdon,si:dkeyp-68b7.12,tmtops2b,cblc,cblb,ctbp1,htr4,stk17b,tet3,rock2a,srgap3,tlr9,ralgps1,ccr7,itgb7,cobll1a,boka,tlr3,ddr1,itgb2,arrb2a,vav3b,btk,tet2,rapgef1b,itga5,pik3c2b,pik3c2a,itga4,maml1,cdkn1d,arhgap17b,tiam2a,nfat5b,kitb,lfng,jun,ppp1r9ba,pafah1b1a,plcg1,lgr4,chrna9a,mib1,atm,sphk2,nedd9,itk,snx27b,c…
GO:0023052	signaling	1.36155	0.000296773	tead1b,plk3,trim71,pik3cd,cylda,tnfrsf21,ptk2bb,cd79b,ext2,arhgap4b,napbb,lcp2b,taok3a,mrvi1,cdon,si:dkeyp-68b7.12,tmtops2b,cblc,cblb,ctbp1,htr4,stk17b,tet3,rock2a,srgap3,tlr9,ralgps1,ccr7,itgb7,cobll1a,boka,tlr3,ddr1,itgb2,arrb2a,vav3b,btk,tet2,rapgef1b,dlgap4a,itga5,dlgap4b,pik3c2b,pik3c2a,itga4,maml1,cdkn1d,arhgap17b,tiam2a,nfat5b,kitb,lfng,jun,ppp1r9ba,pafah1b1a,plcg1,lgr4,chrna9a,mib1,atm,sp…
GO:0007154	cell communication	1.34841	0.000539682	tead1b,plk3,trim71,pik3cd,cylda,tnfrsf21,ptk2bb,cd79b,ext2,arhgap4b,napbb,lcp2b,taok3a,mrvi1,cdon,si:dkeyp-68b7.12,tmtops2b,cblc,cblb,ctbp1,htr4,stk17b,tet3,rock2a,srgap3,tlr9,ralgps1,ccr7,itgb7,cobll1a,boka,tlr3,ddr1,itgb2,arrb2a,vav3b,btk,tet2,rapgef1b,itga5,prkag2a,pik3c2b,pik3c2a,itga4,maml1,cdkn1d,arhgap17b,tiam2a,nfat5b,kitb,lfng,jun,ppp1r9ba,pafah1b1a,plcg1,lgr4,chrna9a,mib1,atm,sphk2,nedd…
GO:0051716	cellular response to stimulus	1.3214	0.000702417	tead1b,tiparp,plk3,trim71,pik3cd,cylda,tnfrsf21,ptk2bb,cd79b,ext2,arhgap4b,lcp2b,taok3a,mrvi1,prdm2a,cdon,edem3,si:dkeyp-68b7.12,tmtops2b,cblc,cblb,ctbp1,htr4,stk17b,tet3,rock2a,srgap3,tlr9,xrcc3,ralgps1,ahr2,ccr7,itgb7,cobll1a,boka,tlr3,ddr1,itgb2,arrb2a,vav3b,btk,tet2,rapgef1b,trim33,itga5,prkag2a,pik3c2b,pik3c2a,itga4,maml1,wdhd1,cdkn1d,arhgap17b,tiam2a,nfat5b,hsc70,kitb,lfng,jun,ppp1r9ba,pafa…
GO:0050896	response to stimulus	1.21316	0.0428382	macf1a,ccny,tead1b,tiparp,plk3,trim71,pik3cd,cylda,tnfrsf21,ptk2bb,nrcama,cd79b,ext2,arhgap4b,lcp2b,taok3a,mrvi1,prdm2a,cdon,edem3,si:dkeyp-68b7.12,tmtops2b,cblc,cblb,ctbp1,htr4,stk17b,tet3,rock2a,srgap3,tlr9,xrcc3,ralgps1,ahr2,ccr7,itgb7,cobll1a,boka,tlr3,ddr1,itgb2,arrb2a,vav3b,btk,tet2,rapgef1b,trim33,itga5,foxo3b,prkag2a,pik3c2b,pik3c2a,itga4,maml1,wdhd1,cdkn1d,arhgap17b,tiam2a,per1b,xrra1,nf…
GO:0051336	regulation of hydrolase activity	2.41258	0.00018971	sgsm2,hip1rb,arhgap45a,ralgps1,arhgap45b,arhgap25,sos2,plce1,iqgap3,rasal3,iqgap2,iqgap1,rasal2,sh3bp4a,tsc2,ppm1f,tbc1d2b,sgsm1a,sipa1l3,serpind1,evi5a,rapgef1b,tbc1d10c,rapgef6,elmod1,plxnc1,arhgap12b,ralgapa2,sbf2,ralgapa1,uri1,cyfip2,tbc1d14,arhgap22,tiam2a,casp2,asap1b,dock11,dock10,gmip
GO:0065009	regulation of molecular function	2.00073	1.8924e-05	ccny,stim1b,arhgap45a,arhgap45b,arhgap25,tab2,cylda,sh3bp4a,axin1,tbc1d2b,serpind1,tbc1d10c,sbf2,camk1da,pik3r5,usp44,arhgap22,ccnf,cblc,cblb,gmip,sgsm2,hip1rb,wdr81,tlr9,ralgps1,card11,sos2,plce1,iqgap3,ddr1,rasal3,arrb2a,iqgap2,sh3bp5la,hecw2a,iqgap1,rasal2,ccni2,tsc2,rgn,ppm1f,rela,sgsm1a,sipa1l3,rem1,evi5a,trib2,rapgef1b,traf6,traf3,rapgef6,elmod1,plxnc1,dlgap4a,arhgap12b,prkag2a,ralgapa2,ral…
GO:0043085	positive regulation of catalytic activity	2.22114	0.00185831	sgsm2,hip1rb,arhgap45a,ralgps1,arhgap45b,arhgap25,tab2,sos2,plce1,ddr1,tsc2,axin1,ppm1f,tbc1d2b,sgsm1a,sipa1l3,evi5a,rapgef1b,tbc1d10c,rapgef6,elmod1,ralgapa2,ralgapa1,gcn1,camk1da,cyfip2,tbc1d14,pik3r5,arhgap22,tiam2a,casp2,asap1b,dock11,phactr4b,dock10,gmip,kitb
GO:0044093	positive regulation of molecular function	2.21654	0.000451693	sgsm2,hip1rb,stim1b,arhgap45a,tlr9,ralgps1,arhgap45b,arhgap25,card11,tab2,sos2,plce1,ddr1,tsc2,rgn,axin1,ppm1f,rela,tbc1d2b,sgsm1a,sipa1l3,evi5a,rapgef1b,traf6,tbc1d10c,rapgef6,elmod1,ralgapa2,ralgapa1,gcn1,camk1da,cyfip2,tbc1d14,pik3r5,arhgap22,tiam2a,casp2,asap1b,dock11,crtc3,phactr4b,dock10,gmip,kitb
GO:0043087	regulation of GTPase activity	3.56823	3.71415e-07	sgsm2,arhgap45a,ralgps1,arhgap45b,arhgap25,sos2,plce1,iqgap3,rasal3,iqgap2,iqgap1,rasal2,sh3bp4a,tsc2,tbc1d2b,sgsm1a,sipa1l3,evi5a,rapgef1b,tbc1d10c,rapgef6,elmod1,plxnc1,arhgap12b,ralgapa2,sbf2,ralgapa1,tbc1d14,arhgap22,tiam2a,asap1b,dock11,dock10,gmip
GO:0046854	phosphatidylinositol phosphate biosynthetic process	4.25489	0.0140326	pik3c2b,pik3c2a,itpkb,socs1a,ttc7a,pik3cd,fam126a,ttc7b,pi4kb,pip5k1aa
GO:0046474	glycerophospholipid biosynthetic process	3.11739	0.0139242	etnk1,itpkb,gpam,fam126a,pi4kb,pip5k1aa,cds2,pik3c2b,pik3c2a,socs1a,ttc7a,pigo,pik3cd,ttc7b,pisd
GO:0045017	glycerolipid biosynthetic process	2.84356	0.031872	etnk1,itpkb,gpam,fam126a,pi4kb,pip5k1aa,cds2,pik3c2b,pik3c2a,socs1a,ttc7a,pigo,pik3cd,ttc7b,pisd
GO:0046486	glycerolipid metabolic process	2.66985	0.00158126	etnk1,itpkb,synj1,fam126a,pnpla6,dgkh,mtmr3,socs1a,pigo,pik3cd,dgkaa,inpp5d,gpam,pi4kb,pip5k1aa,inpp5jb,cds2,pik3c2b,pik3c2a,ttc7a,inppl1a,ttc7b,inppl1b,mtmr12,pisd,lpgat1
GO:0008654	phospholipid biosynthetic process	3.01058	0.00605099	etnk1,itpkb,gpam,fam126a,pi4kb,pip5k1aa,cds2,pik3c2b,pik3c2a,socs1a,ttc7a,pigo,pik3cd,ttc7b,lpcat1,sphk2,pcyt2,pisd
GO:0006793	phosphorus metabolic process	1.49041	0.00794963	pde4a,tab3,map4k6,rps6ka1,rps6ka4,dgkh,plk3,mtmr3,ptpn5,pik3cd,ppp4r1l,rock1,ptk2bb,inpp5d,hipk2,dusp8a,bmp2k,pim1,taok3a,nek1,ppp2r5ca,map3k3,inppl1a,map3k1,inppl1b,mtmr12,lpcat1,pisd,pkn1a,ppip5k2,itpkb,synj1,stk17b,rock2a,ddr1,ephx2,btk,cnksr1,cdk6,grk3,trib2,pip5k1aa,nampt2,prkag2a,cdk13,cds2,pik3c2b,pik3c2a,cdk17,cdkn1d,kitb,pde8b,cdc25b,fam126a,snrkb,map2k6,plcg1,pnpla6,socs1a,pigo,mark3a,a…
GO:0006644	phospholipid metabolic process	2.71165	0.000479734	etnk1,itpkb,synj1,fam126a,plcg1,pnpla6,mtmr3,socs1a,pigo,pik3cd,inpp5d,sphk2,smpd3,gpam,pi4kb,pip5k1aa,inpp5jb,cds2,pik3c2b,pik3c2a,ttc7a,inppl1a,ttc7b,inppl1b,mtmr12,lpcat1,pcyt2,pisd,lpgat1
GO:0006796	phosphate-containing compound metabolic process	1.50144	0.00597936	pde4a,tab3,map4k6,rps6ka1,rps6ka4,dgkh,plk3,mtmr3,ptpn5,pik3cd,ppp4r1l,rock1,ptk2bb,inpp5d,hipk2,dusp8a,bmp2k,pim1,taok3a,nek1,ppp2r5ca,map3k3,inppl1a,map3k1,inppl1b,mtmr12,lpcat1,pisd,pkn1a,ppip5k2,itpkb,synj1,stk17b,rock2a,ddr1,ephx2,btk,cnksr1,cdk6,grk3,trib2,pip5k1aa,nampt2,prkag2a,cdk13,cds2,pik3c2b,pik3c2a,cdk17,cdkn1d,kitb,pde8b,cdc25b,fam126a,snrkb,map2k6,plcg1,pnpla6,socs1a,pigo,mark3a,a…
GO:0006650	glycerophospholipid metabolic process	3.07278	0.000450962	etnk1,itpkb,synj1,gpam,fam126a,pi4kb,pip5k1aa,inpp5jb,pnpla6,cds2,mtmr3,pik3c2b,pik3c2a,socs1a,ttc7a,pigo,pik3cd,inppl1a,ttc7b,inppl1b,mtmr12,inpp5d,pisd,lpgat1
GO:0046488	phosphatidylinositol metabolic process	3.60315	0.0004964	itpkb,synj1,fam126a,pi4kb,pip5k1aa,inpp5jb,mtmr3,pik3c2b,pik3c2a,socs1a,ttc7a,pigo,pik3cd,inppl1a,ttc7b,inppl1b,mtmr12,inpp5d,lpgat1
GO:0002520	immune system development	2.06085	0.00821131	jun,tet3,snrkb,sh2b3,kif1b,taf3,sf3b1,plcg1,abcc5,itgb2,smarcc1a,ephx2,socs1a,mbd6,mib1,tet2,cd79b,ext2,nbeal2,etv7,itk,ncor2,pim1,trim33,cicb,jmjd1cb,jak1,arhgef3,foxo3b,stat5a,numb,extl3,tcf7,gfi1aa,runx1,runx3,kitb,epb41b
GO:0007275	multicellular organism development	1.49277	1.53524e-07	macf1a,tead1b,kdm6ba,kdm6a,ahctf1,nin,top2a,trim71,cylda,tnfrsf21,tshz1,ankrd33aa,nrcama,git2a,pum1,cd79b,ext2,tsku,sec31a,taok3a,jmjd1cb,cdon,map3k3,cblc,mtmr12,mef2cb,cd2ap,klf2a,tet3,rock2a,ahr2,ccr7,wdpcp,ddr1,itgb2,pcsk7,btk,tet2,fndc3a,gon4l,trim33,itga5,foxo3b,cds2,pik3c2a,itga4,galnt11,tiam2a,prox3,per1b,ctnnd1,nfat5b,mybpc3,kitb,lfng,jun,ppp1r9ba,znf219,tdrd7b,pafah1b1a,plcg1,mpp5a,rorcb…
GO:0032501	multicellular organismal process	1.37446	1.63262e-05	tnnt2c,macf1a,tead1b,kdm6ba,kdm6a,ahctf1,nin,top2a,trim71,cylda,tnfrsf21,tshz1,ankrd33aa,nrcama,git2a,pum1,cd79b,ext2,tsku,vit,napbb,sec31a,taok3a,jmjd1cb,cdon,map3k3,tmtops2b,cblc,mtmr12,mef2cb,cd2ap,klf2a,tet3,rock2a,ahr2,ccr7,wdpcp,ddr1,itgb2,pcsk7,btk,tet2,kcnk3a,fndc3a,gon4l,trim33,nampt2,itga5,foxo3b,cds2,pik3c2a,itga4,galnt11,tiam2a,prox3,per1b,ctnnd1,nfat5b,mybpc3,kitb,lfng,per3,jun,ppp1r…
GO:1904888	cranial skeletal system development	2.73741	0.00437047	bcl9,ep300a,tnfaip3,mapk3,foxe1,ahr2,itga5,rbck1,furina,tln1,kdm6a,bptf,nek1,auts2a,nipbla,usp44,cylda,kat6a,cblc,chd5,sphk2,runx3
GO:0048731	system development	1.44302	4.60839e-05	tead1b,kdm6ba,kdm6a,ahctf1,nin,top2a,trim71,cylda,tnfrsf21,ankrd33aa,nrcama,cd79b,ext2,tsku,sec31a,taok3a,jmjd1cb,cdon,map3k3,cblc,mtmr12,mef2cb,cd2ap,klf2a,tet3,rock2a,ahr2,wdpcp,itgb2,pcsk7,tet2,gon4l,trim33,itga5,foxo3b,cds2,pik3c2a,itga4,tiam2a,prox3,per1b,ctnnd1,nfat5b,mybpc3,kitb,lfng,jun,ppp1r9ba,znf219,tdrd7b,pafah1b1a,plcg1,mpp5a,pnpla6,lgr4,ric1,ccdc78,kidins220b,nipbla,mbd6,kif20a,mib1…
GO:0009887	animal organ morphogenesis	1.70922	0.0230328	tdrd7b,pafah1b1a,rerea,mpp5a,kdm6a,smarcc1a,nipbla,socs1a,cobl,mib1,axin1,sphk2,ext2,tsku,pi4kb,pim1,foxe1,atp2b1a,fat3a,klhl3,cblc,mef2cb,notch2,slc12a2,fabp3,klf2a,sox4b,synj1,nav3,skia,mmd,asxl1,rock2a,furina,tln1,auts2a,dync1h1,kat6a,chd5,bcl9,gon4l,ep300a,prkd2,itga5,rbck1,mef2d,cyfip2,nkd1,kif17,runx3,mybpc3,phactr4b,ntn4
GO:0048513	animal organ development	1.47281	0.000547929	tead1b,cdh23,kdm6ba,tab2,kif1b,rerea,kdm6a,nin,top2a,smarcc1a,rock1,ankrd33aa,nrcama,cd79b,ext2,tsku,sec31a,pim1,jmjd1cb,ypel1,mbtps1,map3k3,cblc,mtmr12,mef2cb,slc10a7,egr2b,cd2ap,klf2a,synj1,nav3,skia,tet3,rock2a,ahr2,bcl9l,sos2,efnb3b,auts2a,itgb2,ccdc126,ephx2,pcsk7,chd8,kat6a,mmp23bb,chd5,tet2,etv7,bcl9,gon4l,grk3,sema3bl,zranb1a,trim33,cicb,arhgef3,itga5,foxo3b,rbfox1,tcf7,per1b,nfat5b,mybpc…
GO:0048568	embryonic organ development	1.94677	0.00593144	fabp3,lfng,sox4b,znf219,skia,snrkb,tead1b,furina,tln1,mpp5a,kdm6a,auts2a,nipbla,socs1a,cobl,kat6a,mib1,chd5,tet2,axin1,sphk2,bcl9,gon4l,ep300a,grk3,pi4kb,foxe1,trim33,cicb,itga5,rbck1,foxo3b,numb,gfi1aa,cblc,nkd1,runx1,runx3,mef2cb,phactr4b,slc12a2,kitb,egr2b,epb41b
GO:0051056	regulation of small GTPase mediated signal transduction	3.02883	0.00575921	sipa1l3,lpar5b,mmd,arhgap25,stard8,arfgef1,arhgef3,ralgapa2,ralgapa1,arhgap18,gpr18,arfgef3,psda,arhgap17b,arhgef18b,tsc2,dennd3a,p2ry10,iqsec2b
GO:0009966	regulation of signal transduction	1.77039	0.000112602	lfng,ccny,mylipa,cnot1,tab3,adra1ba,arhgap25,tab2,rerea,pnpla6,lgr4,socs1a,gatad2b,nedd4a,cylda,mib1,sh3bp4a,ptk2bb,axin1,atm,dusp8a,iqsec2b,ext2,sesn1,mfng,bmp2k,csnk1db,taok3a,arfgef1,tle3a,cdon,arhgap18,sh3rf1,pik3r5,inppl1a,cblc,cblb,skila,sox4b,skia,mmd,tnfaip3,tespa1,ccr7,bcl9l,arrb2a,otud4,arfgef3,tnksb,chd8,arhgef18b,btk,tsc2,sall1a,rgn,dennd3a,igfbp1a,bcl9,sipa1l3,lpar5b,grk3,traf6,zranb…
GO:0048583	regulation of response to stimulus	1.50344	0.008379	ccny,mylipa,cnot1,tab3,adra1ba,tab2,rerea,gatad2b,nedd4a,cylda,sh3bp4a,ptk2bb,inpp5d,dusp8a,cd79b,ext2,sesn1,themis2,mfng,bmp2k,taok3a,arfgef1,cdon,sh3rf1,inppl1a,cblc,cblb,skia,tlr9,tespa1,ccr7,bcl9l,tlr3,arrb2a,arfgef3,chd8,btk,bcl9,grk3,sema3bl,zranb1a,dlgap4a,arhgef3,foxo3b,cds2,dlgap4b,gpr18,arhgap17b,galnt11,p2ry10,kitb,hsc70,lfng,arhgap25,pnpla6,lgr4,socs1a,vegfba,mib1,axin1,atm,iqsec2b,it…
GO:0010646	regulation of cell communication	1.70307	0.000156606	kcnab2b,ccny,mylipa,cnot1,tab3,adra1ba,tab2,rerea,gatad2b,nedd4a,cylda,sh3bp4a,ptk2bb,dusp8a,ext2,sesn1,mfng,bmp2k,mctp2a,taok3a,arfgef1,cdon,sh3rf1,plcl1,inppl1a,cblc,cblb,cplx2,skia,tespa1,ccr7,bcl9l,arrb2a,arfgef3,chd8,btk,bcl9,grk3,zranb1a,grik4,dlgap4a,arhgef3,foxo3b,cds2,dlgap4b,gpr18,arhgap17b,galnt11,p2ry10,kitb,hsc70,lfng,ppp1r9ba,arhgap25,pnpla6,lgr4,c2cd2l,socs1a,mib1,axin1,atm,iqsec2b…
GO:0023051	regulation of signaling	1.69641	0.000163145	kcnab2b,ccny,mylipa,cnot1,tab3,adra1ba,tab2,rerea,gatad2b,nedd4a,cylda,sh3bp4a,ptk2bb,dusp8a,ext2,sesn1,mfng,bmp2k,mctp2a,taok3a,arfgef1,cdon,sh3rf1,plcl1,inppl1a,cblc,cblb,cplx2,skia,tespa1,ccr7,bcl9l,arrb2a,arfgef3,chd8,btk,bcl9,grk3,zranb1a,grik4,dlgap4a,arhgef3,foxo3b,cds2,dlgap4b,gpr18,arhgap17b,galnt11,p2ry10,kitb,hsc70,lfng,ppp1r9ba,arhgap25,pnpla6,lgr4,c2cd2l,socs1a,mib1,axin1,atm,iqsec2b…
GO:0006325	chromatin organization	2.62156	0.000780418	cdan1,znfx1,satb1a,tasora,kdm5bb,nsd1a,phf19,kdm5c,setd1a,smarca2,smarcc1a,kdm2aa,chd8,kat6a,chd5,ino80,cabin1,ash1l,arid1b,brpf3b,setdb1b,yeats2,ubn2a,bptf,psme4b,kdm4b,kmt2ca,setd2,arid1ab,arid1aa
GO:0016043	cellular component organization	1.35272	0.00195891	cdan1,tnnt2c,macf1a,tasora,picalmb,ahctf1,kdm5c,plk3,setd1a,nin,top2a,pik3cd,ptk2bb,nrcama,pum1,ext2,vit,napbb,sec31a,taok3a,cog3,arid1ab,smc2,smc4,arid1aa,cd2ap,fam91a1,rock2a,mical1,xrcc3,wdpcp,phf19,clasp2,arfgef3,itga5,atp10d,ctnnd1,fgd4a,ppp1r9ba,tdrd7b,kcna2b,pafah1b1a,ppfia2,pnpla6,tjp3,nipbla,sh3gl1b,atp11c,atm,letm1,nedd9,ttll9,ncapd2,csnk1db,yeats2,ttll3,ubap1,phactr1,clip1a,setd2,cltb,…
GO:0071840	cellular component organization or biogenesis	1.32395	0.00469826	cdan1,tnnt2c,macf1a,tasora,picalmb,ahctf1,kdm5c,plk3,setd1a,nin,top2a,pik3cd,ptk2bb,nrcama,pum1,ext2,vit,napbb,sec31a,taok3a,cog3,arid1ab,smc2,smc4,arid1aa,cd2ap,fam91a1,rock2a,mical1,xrcc3,wdpcp,phf19,clasp2,arfgef3,itga5,atp10d,ctnnd1,fgd4a,mettl15,ppp1r9ba,tdrd7b,kcna2b,pafah1b1a,ppfia2,pnpla6,tjp3,nipbla,sh3gl1b,atp11c,atm,letm1,nedd9,ttll9,ncapd2,csnk1db,yeats2,ttll3,ubap1,phactr1,clip1a,set…
GO:0051276	chromosome organization	2.07655	0.00610877	cdan1,znfx1,satb1a,tasora,xrcc3,kdm5bb,nsd1a,phf19,kdm5c,setd1a,smarca2,top2a,smarcc1a,nipbla,kdm2aa,chd8,kat6a,chd5,ino80,atm,cabin1,ash1l,arid1b,brpf3b,setdb1b,ncapd2,yeats2,ubn2a,bptf,psme4b,kdm4b,kmt2ca,setd2,rif1,arid1ab,smc2,rad21l1,smc4,arid1aa
GO:0006996	organelle organization	1.50271	0.000616304	cdan1,znfx1,tnnt2c,macf1a,tasora,picalmb,ahctf1,vil1,kdm5c,plk3,setd1a,nin,top2a,smarcc1a,rock1,cabin1,trak1a,rad51c,sec31a,brwd3,utrn,ubn2a,nek1,sh3kbp1,cog3,rif1,arid1ab,smc2,smc4,arid1aa,hip1rb,cd2ap,satb1a,ehbp1l1a,rock2a,retreg1,mical1,xrcc3,tekt2,wdpcp,phf19,cep192,smarca2,clasp2,arfgef3,kdm2aa,chd8,kat6a,chd5,atxn2,zranb1a,mdn1,bptf,psme4b,trip11,stil,fgd4a,espl1,ccdc88c,ppp1r9ba,ccdc88b,t…
GO:0051216	cartilage development	2.83845	0.0450817	skia,foxe1,fat3a,rerea,furina,ric1,camk1da,mbtps1,kat6a,runx1,runx3,notch2,slc10a7,ext2,tsku
GO:0016055	Wnt signaling pathway	2.8015	0.017818	bcl9,mllt10,jun,ccdc88c,tet3,zranb1a,dixdc1b,csnk1db,rock2a,bcl9l,lgr4,tcf7,tnksb,chd8,cylda,tet2,nkd1,axin1
GO:0007166	cell surface receptor signaling pathway	1.52993	0.0313873	lfng,jun,ccdc88c,il10ra,pxnb,pafah1b1a,lgr4,trim71,vegfba,cylda,mib1,zyx,ptk2bb,axin1,hipk2,cd79b,ext2,nedd9,themis2,itk,dtx4a,smad3b,csnk1db,lcp2b,mapk3,cd36,bcar1,cdon,mapk1,inppl1a,cblc,il13ra1,adora2b,cblb,notch2,syk,tet3,dixdc1b,rock2a,adam8a,itgb7,boka,bcl9l,efnb3b,ddr1,itgb2,tnksb,chd8,tet2,csf2rb,heyl,bcl9,kl,mllt10,grk3,ryr1b,traf6,sema3bl,zranb1a,traf3,plxnc1,itga5,stat5a,zmp:0000001082…
GO:0198738	cell-cell signaling by wnt	2.8015	0.0179998	bcl9,mllt10,jun,ccdc88c,tet3,zranb1a,dixdc1b,csnk1db,rock2a,bcl9l,lgr4,tcf7,tnksb,chd8,cylda,tet2,nkd1,axin1
GO:0007264	small GTPase mediated signal transduction	2.74807	0.00790178	ksr1a,ccdc88c,rhogb,rapgef1b,setdb1b,rock2a,rapgef6,ralgps1,dock1,gnav1,sos2,plce1,si:dkeyp-68b7.12,rock1,tiam2a,dock5,sh2d3ca,rhoh,dock11,phactr4b,dock10
GO:2000113	negative regulation of cellular macromolecule biosynthetic process	1.91394	0.0430843	phc2b,skila,sap130a,sap130b,pan3,per3,samd11,skia,cnot1,cpeb1a,nr1d2b,trim71,gatad2b,mideasb,chd8,rc3h2,kat6a,hic1,mecp2,tnrc6b,erfl3,cbx7b,ncor2,ago4,mta2,foxo3b,samd7,foxp3b,uri1,phf12b,per1b,si:dkey-19b23.10
GO:2000112	regulation of cellular macromolecule biosynthetic process	1.60446	1.21842e-07	larp1,znfx1,pan3,cnot1,rps6ka1,tead1b,znf536,egr3,hivep2a,rerea,mdm4,rps6ka4,top2a,smarcc1a,hivep2b,trim71,gatad2b,znf609a,rc3h2,cylda,tshz1,tbx21,hipk2,smarcc2,elk3,ets1,arid5a,smad3b,arid2,jmjd1cb,brwd3,casz1,lrrfip1a,prdm2a,bcl11ba,phf12b,sox12,jade3,jade2,arid1ab,mef2cb,arid1aa,egr2b,phc2b,fosl2,klf2a,arid4a,znf516,mrtfab,skia,tet3,satb1a,hivep1,tlr9,ahr2,mrtfaa,card11,phf19,foxn2b,bcl9l,camt…
GO:0019222	regulation of metabolic process	1.52938	3.38399e-09	larp1,ccny,tasora,tead1b,znf536,kdm6ba,egr3,hivep2a,kdm6a,mtmr3,top2a,hivep2b,trim71,rc3h2,cylda,tshz1,pum1,srrm1,elk3,jmjd1cb,casz1,prdm2a,bcl11ba,sox12,ccnf,cblc,cblb,arid1ab,mef2cb,arid1aa,fosl2,klf2a,wdr81,znf516,tet3,hivep1,tlr9,ahr2,phf19,foxn2b,tlr3,zhx3,ddr1,arrb2a,tet2,upf3a,gon4l,tnrc6b,trib2,ago1,ago4,trim33,nampt2,foxo3b,prkag2a,cdk13,cdk17,maml1,uri1,prox3,per1b,nfat5b,creb5b,acin1a,…
GO:0009889	regulation of biosynthetic process	1.57033	4.21481e-07	larp1,znfx1,pan3,cnot1,rps6ka1,tead1b,znf536,egr3,hivep2a,rerea,mdm4,rps6ka4,top2a,smarcc1a,hivep2b,trim71,gatad2b,znf609a,rc3h2,cylda,tshz1,tbx21,hipk2,smarcc2,elk3,ets1,arid5a,smad3b,arid2,jmjd1cb,brwd3,casz1,lrrfip1a,prdm2a,bcl11ba,phf12b,sox12,jade3,jade2,arid1ab,mef2cb,arid1aa,egr2b,phc2b,fosl2,klf2a,arid4a,znf516,mrtfab,skia,tet3,satb1a,hivep1,tlr9,ahr2,mrtfaa,card11,phf19,foxn2b,bcl9l,camt…
GO:0010468	regulation of gene expression	1.60961	7.48858e-09	larp1,tasora,tead1b,znf536,kdm6ba,egr3,hivep2a,kdm6a,top2a,hivep2b,trim71,rc3h2,cylda,tshz1,pum1,srrm1,elk3,jmjd1cb,casz1,prdm2a,bcl11ba,sox12,arid1ab,mef2cb,arid1aa,fosl2,klf2a,znf516,tet3,hivep1,tlr9,ahr2,phf19,foxn2b,tlr3,zhx3,tet2,upf3a,gon4l,tnrc6b,ago1,ago4,trim33,nampt2,foxo3b,cdk13,cdk17,maml1,uri1,prox3,per1b,nfat5b,creb5b,acin1a,per3,jun,samd11,znf219,tdrd7b,elf2b,rorcb,med13a,lgr4,nipb…
GO:0019219	regulation of nucleobase-containing compound metabolic process	1.59462	1.13666e-07	znfx1,pan3,cnot1,rps6ka1,tead1b,znf536,egr3,hivep2a,rerea,mdm4,rps6ka4,top2a,smarcc1a,hivep2b,gatad2b,znf609a,rc3h2,cylda,tshz1,tbx21,hipk2,pum1,srrm1,smarcc2,elk3,ets1,arid5a,smad3b,arid2,jmjd1cb,brwd3,casz1,lrrfip1a,prdm2a,bcl11ba,phf12b,sox12,jade3,jade2,ylpm1,arid1ab,mef2cb,rbm25a,arid1aa,egr2b,phc2b,fosl2,ptbp3,klf2a,arid4a,znf516,mrtfab,skia,tet3,satb1a,hivep1,tlr9,ahr2,mrtfaa,card11,phf19,…
GO:0051171	regulation of nitrogen compound metabolic process	1.59905	7.76692e-10	larp1,ccny,tead1b,znf536,egr3,hivep2a,top2a,hivep2b,trim71,rc3h2,cylda,tshz1,pum1,srrm1,elk3,jmjd1cb,casz1,prdm2a,bcl11ba,sox12,ccnf,cblc,cblb,arid1ab,mef2cb,arid1aa,fosl2,klf2a,znf516,tet3,hivep1,tlr9,ahr2,phf19,foxn2b,zhx3,tet2,upf3a,gon4l,tnrc6b,trib2,ago1,ago4,trim33,foxo3b,prkag2a,cdk13,cdk17,maml1,uri1,prox3,per1b,nfat5b,creb5b,acin1a,kitb,per3,jun,samd11,znf219,elf2b,rorcb,med13a,zmiz1a,mi…
GO:0006357	regulation of transcription by RNA polymerase II	1.6723	2.34336e-06	cnot1,tead1b,egr3,hivep2a,mdm4,top2a,hivep2b,gatad2b,znf609a,tshz1,tbx21,hipk2,elk3,arid5a,smad3b,jmjd1cb,brwd3,casz1,lrrfip1a,prdm2a,bcl11ba,phf12b,sox12,jade3,jade2,arid1ab,mef2cb,arid1aa,egr2b,fosl2,klf2a,arid4a,mrtfab,skia,tet3,satb1a,hivep1,ahr2,mrtfaa,bcl9l,camta2,zhx3,smarca2,zbtb49,zbtb46,kdm2aa,nrip1a,kat6a,tet2,elf1,etv7,bcl9,cbx7b,arid3a,cicb,foxo3b,rlf,bptf,cdk13,maml1,uri1,tcf7,prox3…
GO:0045893	positive regulation of transcription	2.37242	7.0846e-05	sox4b,samd11,mrtfab,tet3,asxl1,rps6ka1,ahr2,mrtfaa,bcl9l,smarca2,top2a,smarcc1a,ciita,nr1d2b,chd8,kat6a,tet2,hipk2,rela,smarcc2,bcl9,arid1b,ep300a,traf6,nlrc5,znf827,casz1,stat5a,cdk13,mef2d,bcl11ba,kmt2ca,maml1,sox12,ncoa1,tfeb,runx1,mef2aa,runx3,arid1ab,mef2cb,crtc3,bicra,arid1aa
GO:0048518	positive regulation of biological process	1.48484	0.00072961	larp1,pan3,cnot1,tasora,tab3,rps6ka1,adra1ba,tab2,top2a,smarcc1a,rock1,rc3h2,cylda,sh3bp4a,hipk2,smarcc2,cd79b,ext2,vit,sesn1,themis2,bmp2k,casz1,cdon,sh3rf1,bcl11ba,sox12,sh2d3ca,arid1ab,mef2cb,arid1aa,hip1rb,stk17b,mrtfab,tet3,rock2a,tlr9,tespa1,ahr2,mrtfaa,bcl9l,tlr3,smarca2,ddr1,arrb2a,hecw2a,chd8,kat6a,tet2,mturn,upf3a,bcl9,tnrc6b,trib2,sema3bl,zranb1a,arhgef3,cdk13,cds2,gcn1,gpr18,maml1,tia…
GO:0048522	positive regulation of cellular process	1.54369	0.000400099	larp1,pan3,cnot1,tasora,tab3,rps6ka1,adra1ba,tab2,top2a,smarcc1a,rock1,rc3h2,cylda,sh3bp4a,hipk2,smarcc2,ext2,vit,sesn1,bmp2k,casz1,cdon,sh3rf1,bcl11ba,sox12,sh2d3ca,arid1ab,mef2cb,arid1aa,hip1rb,stk17b,mrtfab,tet3,rock2a,tespa1,ahr2,mrtfaa,bcl9l,smarca2,ddr1,arrb2a,chd8,kat6a,tet2,mturn,upf3a,bcl9,tnrc6b,trib2,sema3bl,zranb1a,arhgef3,cdk13,cds2,gcn1,gpr18,maml1,tiam2a,per1b,p2ry10,dock11,crtc3,k…
GO:0030097	hemopoiesis	2.05849	0.0138156	jun,tet3,snrkb,sh2b3,kif1b,taf3,sf3b1,plcg1,abcc5,itgb2,smarcc1a,ephx2,socs1a,mbd6,mib1,tet2,cd79b,nbeal2,etv7,itk,ncor2,pim1,trim33,cicb,jmjd1cb,jak1,arhgef3,foxo3b,stat5a,numb,tcf7,gfi1aa,runx1,runx3,kitb,epb41b
GO:0007010	cytoskeleton organization	1.82056	0.000902726	tnnt2c,macf1a,ccdc88c,ppp1r9ba,ccdc88b,pafah1b1a,arhgap25,wasf2,vil1,nin,rock1,mark3a,lrmp,phactr3b,iqsec2b,nedd9,ttll9,csnk1db,ttll3,brwd3,bcar1,map6d1,utrn,phactr1,cep350,clip1a,sh3kbp1,rhoh,specc1,epb41b,eml3,hip1rb,cd2ap,ppp1r9a,tnfaip3,ehbp1l1a,rock2a,dlg1l,mical1,sik3,tln1,cep192,strip2,ttc17,clasp2,arfgef3,svild,tnksb,fmnl3,myo1g,rhogb,zranb1a,maptb,c2cd3,ccdc151,stard8,csrp2,mef2d,stil,ef…
GO:0006928	movement of cell or subcellular component	1.57503	0.0307444	ccdc88c,pxnb,pafah1b1a,kif1b,mpp5a,kdm6a,pik3cd,kif20a,mib1,tbx21,sphk2,nrcama,git2a,vezt,ext2,trak1a,ktn1,nedd9,cxcr2,svep1,ttll3,bcar1,phactr1,sh3rf1,sh3kbp1,tspan11,il16,rhoh,zbtb4,carmil2,cd2ap,spg11,tnfaip3,rock2a,dag1,tekt2,ccr7,itgb7,efnb3b,iqgap3,itgb2,dync1h1,dock5,arhgef18b,mycbp2,crk,fmnl3,myo1g,rhogb,cenpe,sema3bl,zranb1a,plxnc1,ccdc151,trim33,itga5,extl3,pik3c2b,pik3c2a,itga4,cep131,…
GO:0051179	localization	1.31547	0.00640549	kcnab2a,kcnab2b,slc6a6b,tasora,picalmb,kdm6a,kcnn4,nin,osbpl8,slc16a10,pik3cd,abca3b,sytl3,git2a,pum1,vezt,ext2,zdhhc18b,osbpl3b,napbb,slc16a12b,sec31a,arfgef1,abca4a,cog3,atp2c1,cd2ap,wdr81,fam91a1,rock2a,ccr7,wdpcp,itgb7,itgb2,arrb2a,clasp2,rab11fip5a,abca2,upf3a,kcnk3a,trim33,itga5,pik3c2b,pik3c2a,itga4,itsn2b,atp10d,atp6v1b2,ctnnd1,stxbp5a,hsc70,igf2r,slc9a1a,kcna2b,stim1b,pafah1b1a,mpp5a,eps…
