# Supplementary material for: Blood-based gene expression as non-lethal tool for inferring salinity-habitat history of European eel (Anguilla anguilla)
Source: Sci Rep. 2022 Dec 22;12:22142. doi: 10.1038/s41598-022-26302-y (PMC9780358; doi:10.1038/s41598-022-26302-y)
Supplement: Supplementary file 5 — Supplementary Table S4. [file 41598_2022_26302_MOESM5_ESM.xlsx]

## Sheet: upregulated_genes
GO term ID	GO term description	fold enrichment	adjpvalue	genes
GO:0106035	protein maturation by [4Fe-4S] cluster transfer	25.3933	0.0394516	ciao2b ciao2a isca2
GO:0097428	protein maturation by iron-sulfur cluster transfer	14.1074	0.00628819	ciao2b isca1 ciao2a nfu1 isca2
GO:0051604	protein maturation	3.10565	0.00528027	ciao2b immp1l ciao2a nfu1 sec11a lonp2 spcs1 pmpca pmpcb naa40 isca1 naa10 hm13 isca2 naa20 lias nat15
GO:0019538	protein metabolic process	1.55924	1.79906e-09	dusp12 mrpl30 ppt1 eif2b2 eif2b3 mcts1 esco1 mrpl24 snf8 supt3h psmc2 psmc3 mrpl22 psmc4 psmc5 psmc6 mrpl27 babam1 rnf170 slc25a38b nfu1 denr skp1 fbxo9 pdk1 skp2 naa40 hdac8 mrpl18 meaf6 mrpl13 crppa psmb2 psmb3 psmb4 ubac1 mrpl17 mrpl16 psmb6 mrpl15 psmb7 trim105 dcaf11 rnf141 wdr82 ears2 ctsba sgk3 rnf146 vps28 vps25 fbxl4 srd5a3 ubl7a ntan1 psma3 lias psma4 psma5 smyd2a ciao2b ciao2a lonp1 lo…
GO:0043170	macromolecule metabolic process	1.89407	5.71644e-35	dusp12 psmc3ip mrpl30 ppt1 esco1 dclre1c prim1 mrpl24 snf8 mrpl22 mrpl27 rnf170 fbxo9 pop7 hdac8 mrpl18 pop4 mrpl13 cstf2 tfb2m ubac1 mrpl17 mrpl16 mrpl15 magoh mphosph10 rnf141 ctsba rnf146 fbxl4 srd5a3 ubl7a ntan1 gnl3 dhx37 lonp1 xpc lonp2 flr nup133 polr3f kita gemin2 rab40b scnm1 elp6 elp5 ruvbl1 elp1 stk36 rps21 pigs utp4 elob pigp nedd8l pigx alkbh1 alkbh5 derl1 zmat2 derl2 pigl pigm pigh …
GO:0071704	organic substance metabolic process	1.71798	5.17112e-34	dusp12 psmc3ip mrpl30 ppt1 esco1 dclre1c prim1 mrpl24 snf8 mrpl22 mrpl27 rnf170 kyat1 fbxo9 pop7 hdac8 mrpl18 pop4 mrpl13 cstf2 tfb2m nudt5 ubac1 mrpl17 mrpl16 mrpl15 magoh mphosph10 rnf141 ctsba rnf146 fbxl4 srd5a3 srd5a1 mccc2 ubl7a ntan1 gnl3 chac2 dhx37 lonp1 xpc lonp2 flr itpa nup133 polr3f kita gemin2 rab40b scnm1 elp6 elp5 ruvbl1 elp1 stk36 rps21 pigs utp4 elob pigp acad8 nedd8l pigx alkbh…
GO:0008152	metabolic process	1.76362	8.40352e-42	dusp12 psmc3ip mrpl30 ppt1 esco1 dclre1c prim1 mrpl24 snf8 mrpl22 mrpl27 narfl rnf170 kyat1 fbxo9 atg3 pop7 hdac8 mrpl18 dnajc3b pop4 mrpl13 cstf2 tfb2m nubp2 nudt5 ubac1 mrpl17 mrpl16 mrpl15 magoh mphosph10 rnf141 ctsba rnf146 fbxl4 srd5a3 srd5a1 mccc2 ubl7a ntan1 ndufc2 gnl3 chac2 dhx37 lonp1 xpc lonp2 flr itpa ndufb8 nup133 ndufb3 polr3f kita gemin2 rab40b cisd2 scnm1 elp6 elp5 ruvbl1 elp1 stk…
GO:1901564	organonitrogen compound metabolic process	1.51585	2.39407e-10	ethe1 dusp12 mrpl30 hmgcl ppt1 eif2b2 mmachc eif2b3 mcts1 esco1 mtrr acot7 mrpl24 snf8 supt3h psmc2 psmc3 mrpl22 psmc4 psmc5 psmc6 mrpl27 babam1 rnf170 slc25a38b nfu1 ampd2b uprt denr kyat1 skp1 fbxo9 pdk1 skp2 naa40 hdac8 mrpl18 meaf6 mrpl13 crppa psmb2 psmb3 psmb4 ubac1 mrpl17 mrpl16 psmb6 mrpl15 psmb7 trim105 dcaf11 rnf141 nme7 nme6 wdr82 ppcs ears2 ctsba sgk3 rnf146 vps28 vps25 fbxl4 srd5a3 m…
GO:0006807	nitrogen compound metabolic process	1.84987	2.79164e-37	dusp12 psmc3ip mrpl30 ppt1 esco1 dclre1c prim1 mrpl24 snf8 mrpl22 mrpl27 rnf170 kyat1 fbxo9 pop7 hdac8 mrpl18 pop4 mrpl13 cstf2 tfb2m nudt5 ubac1 mrpl17 mrpl16 mrpl15 magoh mphosph10 rnf141 ctsba rnf146 fbxl4 srd5a3 mccc2 ubl7a ntan1 gnl3 chac2 dhx37 lonp1 xpc lonp2 flr itpa polr3f kita gemin2 rab40b scnm1 elp6 elp5 ruvbl1 elp1 stk36 rps21 pigs utp4 elob pigp nedd8l pigx alkbh1 alkbh5 derl1 zmat2…
GO:0044238	primary metabolic process	1.79162	5.19422e-37	dusp12 psmc3ip mrpl30 ppt1 esco1 dclre1c prim1 mrpl24 snf8 mrpl22 mrpl27 rnf170 kyat1 fbxo9 pop7 hdac8 mrpl18 pop4 mrpl13 cstf2 tfb2m nudt5 ubac1 mrpl17 mrpl16 mrpl15 magoh mphosph10 rnf141 ctsba rnf146 fbxl4 srd5a3 srd5a1 mccc2 ubl7a ntan1 gnl3 dhx37 lonp1 xpc lonp2 flr itpa polr3f kita gemin2 rab40b scnm1 elp6 elp5 ruvbl1 elp1 stk36 rps21 pigs utp4 elob pigp acad8 nedd8l pigx alkbh1 alkbh5 derl…
GO:0010467	gene expression	3.54368	6.88312e-46	snw1 mrpl30 prpf18 eif2b2 eif2b3 mcts1 tbpl1 mrpl24 supt3h mrpl22 mrpl27 nfu1 fcf1 tfam denr naa40 gtf2e2 pop7 mrpl18 pop4 mrpl13 cstf2 tfb2m wdr46 larp7 mrpl17 mrpl16 mrpl15 magoh mphosph10 rpusd4 ears2 riok1 trmt10c prpf31 lias gnl3 wdr75 ciao2b ciao2a dhx37 lonp2 eif4e3 nup133 polr3f gemin2 wdr61 scnm1 elp6 rrnad1 elp5 mettl17 elp1 rps21 gtf2h5 utp4 elob gtf2h2 mettl1 smx5 alkbh5 zmat2 trmt5 t…
GO:0016573	histone acetylation	5.17271	0.00191177	naa40 ruvbl1 mrgbp meaf6 hat1 taf10 supt3h supt7l actl6a sgf29 nat15
GO:0043543	protein acylation	3.59551	0.00195634	ruvbl1 mrgbp hat1 taf10 actl6a nat9 naa40 esco1 meaf6 naa10 naa20 selenok supt3h supt7l sgf29 nat15
GO:0043412	macromolecule modification	1.36302	0.0095513	cops5 dusp12 phkg2 mrgbp fntb ppt1 nat9 eef1akmt1 esco1 e4f1 supt3h babam1 rnft1 otud6b rnf170 mkrn2 skp1 fbxo9 ppil3 pdk1 ppid ppil4 naa40 hdac8 meaf6 alg14 tfb2m crppa larp7 ubac1 nat15 dpy30 trim105 dcaf11 rnf141 wdr82 rpusd4 sgk3 rnf146 sdf2l1 anapc16 srd5a3 mylk5 anapc13 ppwd1 thumpd3 lias thumpd1 smyd2a cdk9 vcp cdk7 ostc atxn3 ube2s ube2ib nae1 nop10 flr eny2 bap1 dph5 ube2b uba5 b4galt4 s…
GO:0044267	cellular protein metabolic process	1.76064	8.7299e-14	dusp12 mrpl30 ppt1 eif2b2 eif2b3 mcts1 esco1 mrpl24 snf8 supt3h psmc2 psmc3 mrpl22 psmc4 psmc5 psmc6 mrpl27 babam1 rnf170 denr skp1 fbxo9 pdk1 skp2 naa40 hdac8 mrpl18 meaf6 mrpl13 crppa psmb2 psmb3 psmb4 ubac1 mrpl17 mrpl16 psmb6 mrpl15 psmb7 trim105 dcaf11 rnf141 wdr82 ears2 ctsba sgk3 rnf146 vps28 vps25 fbxl4 srd5a3 ubl7a ntan1 psma3 lias psma4 psma5 smyd2a lonp1 lonp2 flr bap1 eif4e3 dph5 sele…
GO:0044260	cellular macromolecule metabolic process	1.82191	2.39046e-21	dusp12 psmc3ip mrpl30 prpf18 ppt1 nhej1 eif2b2 eif2b3 mcts1 esco1 dclre1c prim1 tbpl1 mrpl24 snf8 supt3h psmc2 psmc3 mrpl22 psmc4 psmc5 psmc6 mrpl27 babam1 rnf170 slc25a38b tfam denr skp1 fbxo9 pdk1 skp2 naa40 gtf2e2 hdac8 mrpl18 meaf6 mrpl13 tfb2m crppa psmb2 psmb3 larp7 psmb4 ubac1 mrpl17 mrpl16 psmb6 mrpl15 psmb7 magoh trim105 dcaf11 rnf141 wdr82 ears2 ctsba sgk3 rnf146 vps28 vps25 fbxl4 srd5a…
GO:0044237	cellular metabolic process	1.9272	2.45891e-50	dusp12 psmc3ip mrpl30 ppt1 esco1 dclre1c prim1 mrpl24 snf8 mrpl22 mrpl27 narfl rnf170 kyat1 fbxo9 atg3 pop7 hdac8 mrpl18 dnajc3b pop4 mrpl13 cstf2 tfb2m nubp2 nudt5 ubac1 mrpl17 mrpl16 mrpl15 magoh mphosph10 rnf141 ctsba rnf146 fbxl4 srd5a3 mccc2 ubl7a ntan1 ndufc2 gnl3 chac2 dhx37 lonp1 xpc lonp2 flr itpa ndufb8 ndufb3 polr3f kita gemin2 rab40b cisd2 scnm1 elp6 elp5 ruvbl1 elp1 stk36 rps21 pigs …
GO:0009987	cellular process	1.21849	1.23523e-14	dusp12 psmc3ip tcn2 mrpl30 cfap206 ppt1 seta vipas39 esco1 dclre1c prim1 mrpl24 snf8 c1qbp mrpl22 lysmd3 mrpl27 narfl mpv17l2 rnf170 mffa trappc2l kyat1 fbxo9 atf6 pdcl3 atg3 pop7 hdac8 mrpl18 dnajc3b lrrc40 clpb pop4 mrpl13 cstf2 timm22 tfb2m nubp2 nudt5 arl2bp ubac1 mrpl17 mrpl16 mrpl15 magoh mphosph10 rnf141 lsg1 cdk5rap3 ctsba rnf146 cdc123 rangrf fbxl4 vdac2 srd5a3 arf1 srd5a1 pdcd10a mccc2 …
GO:0018205	peptidyl-lysine modification	3.19317	0.00069547	smyd2a wdr82 ruvbl1 mrgbp hat1 sumo1 taf10 ube2ib actl6a eef1akmt1 setd6 naa40 meaf6 supt3h supt7l senp2 wdr61 lias sgf29 nat15 dpy30
GO:0018193	peptidyl-amino acid modification	1.82873	0.0414513	wdr82 ruvbl1 mrgbp hat1 sgk3 eef1akmt1 vrk3 chuk vrk1 naa10 supt3h supt7l ppwd1 senp2 lias sgf29 smyd2a sumo1 taf10 ube2ib actl6a ogfod1 flr ppil3 ppid ppil4 setd6 naa40 dph5 meaf6 naa20 ndufaf7 wdr61 nat15 dpy30
GO:0016570	histone modification	3.18892	5.03892e-05	wdr82 ruvbl1 eed mrgbp hat1 vrk3 vrk1 supt3h supt7l sirt2 cdc73 sgf29 smyd2a riox2 taf10 actl6a eny2 bap1 naa40 hdac8 ube2b meaf6 kdm8 ube2a wdr61 nat15 dpy30
GO:0016226	iron-sulfur cluster assembly	12.6966	1.98043e-06	ciao2b isca1 nfs1 ndor1 ciapin1 nfu1 isca2 nubp2 fxn narfl iba57
GO:0031163	metallo-sulfur cluster assembly	12.6966	2.00196e-06	ciao2b isca1 nfs1 ndor1 ciapin1 nfu1 isca2 nubp2 fxn narfl iba57
GO:0016043	cellular component organization	1.33892	0.00135706	atp6v1f psmc3ip prpf18 cfap206 seta fis1 mcts1 esco1 dclre1c c1qbp mrpl22 lysmd3 babam1 narfl ift52 mpv17l2 nfu1 mffa ndufa11 denr cluap1 atg3 cog7 hdac8 meaf6 timm22 nubp2 atg13 map1lc3b vti1b ift46 prpf31 nap1l4a timm13 znhit1 smyd2a ciao2b marco lonp1 lonp2 flr map9 bap1 banp bbs1 nup133 ndufb3 setb tango2 iqcb1 gemin2 cisd2 ttc8 ruvbl1 stk36 brd9 cct5 gtf2h5 psmg2 nle1 npm3 sirt2 pex11g lman1…
GO:0071840	cellular component organization or biogenesis	1.51113	1.38048e-08	atp6v1f psmc3ip prpf18 cfap206 seta fis1 mcts1 esco1 dclre1c c1qbp mrpl22 lysmd3 babam1 narfl ift52 mpv17l2 nfu1 fcf1 mffa ndufa11 denr cluap1 ltv1 atg3 cog7 hdac8 meaf6 pop4 timm22 tfb2m nubp2 atg13 wdr46 map1lc3b mphosph10 lsg1 rpusd4 vti1b riok1 ift46 prpf31 nap1l4a timm13 znhit1 wdr74 gnl3 wdr75 smyd2a ciao2b marco dhx37 lonp1 lonp2 flr map9 bap1 banp bbs1 nup133 ndufb3 setb tango2 iqcb1 gemi…
GO:0044085	cellular component biogenesis	2.28436	7.48065e-18	higd1a rab13 rbbp4 lsm6 rad51 ndor1 prpf18 cfap206 seta mcts1 arl6 yju2 c1qbp mrpl22 rsl1d1 narfl ift52 ddx51 mpv17l2 rsph1 snrpe pole3 snrpg nfu1 fcf1 ypel3 ndufa11 sbds denr cluap1 ltv1 atg3 pop4 tfb2m nubp2 atg13 wdr46 map1lc3b nat15 rrp7a mphosph10 nudt21 lsg1 rpusd4 riok1 ift46 prpf31 nap1l4a srp19 tmem70 wdr74 gnl3 wdr75 ciao2b mrto4 cdk9 dr1 exosc8 snrpd1 ube2s dhx37 lonp1 nop10 pfdn6 flr …
GO:1901534	positive regulation of hematopoietic progenitor cell differentiation	10.5805	0.0152144	nudt21 nelfe bloc1s2 nelfb csf3r
GO:0050789	regulation of biological process	0.682155	8.88875e-14	snw1 atp6v1f prpf18 cfap206 eaf1 akip1 dek znf410 paip1 mcts1 esco1 sub1b afap1 psmc6 babam1 pum3 kcnk13a atraid pithd1 mffa akirin2 fbxo9 mad2l2 atf6 pdk1 skp2 pdcl3 uxt igbp1 cdk2ap2 hdac8 lrrc40 mrpl13 tfb2m crppa arl2bp larp7 magoh nme6 cdk5rap3 vti1b sgk3 rnf146 siglec15l rangrf trmt10c vdac2 pdcd10a med19b gnl3 ppp4cb smyd2a ciao2a stmp1 dhx37 polr2m map9 bap1 banp bbs1 eif4e3 nprl2 dph5 ki…
GO:0065007	biological regulation	0.69754	6.8175e-14	snw1 atp6v1f prpf18 cfap206 eaf1 akip1 dek znf410 fis1 paip1 mcts1 esco1 sub1b afap1 psmc6 babam1 pum3 kcnk13a atraid pithd1 slc25a38b mffa akirin2 fbxo9 mad2l2 atf6 pdk1 cluap1 skp2 pdcl3 uxt igbp1 cdk2ap2 hdac8 lrrc40 mrpl13 tfb2m crppa arl2bp larp7 magoh nme6 cdk5rap3 ctsba vti1b sgk3 rnf146 siglec15l rangrf trmt10c vdac2 pdcd10a med19b chrac1 gnl3 ppp4cb smyd2a ciao2a pdzd11 stmp1 dhx37 nxnl2…
GO:0050794	regulation of cellular process	0.662433	1.24706e-14	snw1 atp6v1f cfap206 eaf1 akip1 dek znf410 paip1 esco1 sub1b afap1 psmc6 babam1 pum3 kcnk13a atraid pithd1 mffa akirin2 fbxo9 mad2l2 atf6 pdk1 skp2 uxt igbp1 cdk2ap2 hdac8 lrrc40 mrpl13 tfb2m crppa arl2bp larp7 magoh nme6 cdk5rap3 vti1b sgk3 rnf146 siglec15l rangrf trmt10c pdcd10a med19b gnl3 ppp4cb smyd2a ciao2a stmp1 dhx37 polr2m map9 bap1 bbs1 eif4e3 nprl2 dph5 kita ska2 rab40b cisd2 selenot2 …
GO:0006091	generation of precursor metabolites and energy	3.17416	5.36967e-05	fh ndufs4 phkg2 ndufs6 hmgcl ndufs2 atp5mf ndufa7 ndufa8 fdx2 mrpl24 fdx1 ndufc2 rpe ndufv3 suclg1 ndufa10 atp5f1e ndufb8 hdac8 ndufb3 ndufaf1 sdhc sdhaf2 lyrm5a sdhb sdha
GO:0022900	electron transport chain	6.17674	1.00907e-06	ndufs4 ndufs6 ndufv3 ndufs2 ndufa10 ndufb8 ndufa7 ndufa8 ndufb3 ndufaf1 fdx2 fdx1 sdhc sdhaf2 ndufc2 lyrm5a sdhb sdha
GO:0046034	ATP metabolic process	3.97954	3.82584e-05	atp5mea ndufs6 ndufv3 ndufs2 ndufa10 ak4 atp5mf atp5pd atp5f1e ndufb8 ndufa7 atp5pf ndufa8 ndufaf1 mrpl24 sdhc atp5l sdhaf2 ndufc2 atp5mc3a sdha
GO:0072522	purine-containing compound biosynthetic process	2.87791	0.0105413	nme7 nme6 adal atp5mea ppcs ampd2b ak4 atp5mf atp5pd atp5f1e atp5pf dcakd mrpl24 atp5l pdhb coasy atp5mc3a
GO:1901362	organic cyclic compound biosynthetic process	2.70584	1.49285e-09	snapc3 taf7 cnot8 polr2j gtf2h5 polr2k prim1 elob gtf2h2 tbpl1 ptges3a mrpl24 supt3h polr2d ugdh adal tfam ampd2b umps atp5pd gtf2e2 crcp atp5pf polr1e dcakd polr1d atp5l tfb2m coasy atp5mc3a gtf2a2 nme7 nme6 ppcs ak4 lin52 atp5mf polr3glb srd5a1 isca1 insig1 lig4 pdhb cdc73 lias fxn vcp dr1 atp5mea taf10 fdft1 taf11 kars1 taf13 nop10 eny2 pts atp5f1e gmppaa elof1 ebp polr3f lin9 wdr61 iba57
GO:1901360	organic cyclic compound metabolic process	2.6214	1.26158e-33	snw1 psmc3ip prpf18 nhej1 mmachc dclre1c prim1 acot7 tbpl1 mrpl24 supt3h babam1 fcf1 tfam ampd2b uprt kyat1 gtf2e2 pop7 pop4 cstf2 tfb2m nudt5 wdr46 larp7 magoh mphosph10 nme7 nme6 ppcs rpusd4 ears2 riok1 trmt10c prpf31 srd5a1 lias gnl3 wdr75 fdft1 dhx37 xpc itpa atp5f1e polr3f gemin2 wdr61 scnm1 elp6 cnot11 rrnad1 elp5 ruvbl1 elp1 ube2v2 rps21 gtf2h3 gtf2h5 utp4 elob gtf2h2 mettl1 cnot10 ugdh al…
GO:0009058	biosynthetic process	2.25627	9.68662e-19	rbbp4 snapc3 phkg2 rad51 mrpl30 gss hmgcl prkab1b ptgesl cnot8 eif2b2 eif2b3 mcts1 crls1 mtrr prim1 acot7 tbpl1 mrpl24 supt3h mrpl22 mrpl27 pole3 slc25a38b tfam ampd2b denr kyat1 daglb atp5pd gtf2e2 crcp atp5pf rwdd1 mrpl18 dcakd alg14 mrpl13 tfb2m crppa coasy mrpl17 atp5mc3a mrpl16 mrpl15 nme7 nme6 ppcs nars2 nars1 ears2 top1 ak4 polr3glb sdf2l1 srd5a3 srd5a1 cars2 insig1 mrps18c mrps18a lias dh…
GO:0018130	heterocycle biosynthetic process	2.90617	3.5676e-10	snapc3 taf7 cnot8 polr2j gtf2h5 polr2k prim1 elob gtf2h2 tbpl1 ptges3a mrpl24 supt3h polr2d ugdh adal tfam ampd2b umps atp5pd gtf2e2 crcp atp5pf polr1e dcakd polr1d atp5l tfb2m coasy atp5mc3a gtf2a2 nme7 nme6 ppcs ak4 lin52 atp5mf polr3glb isca1 lig4 pdhb cdc73 lias fxn vcp dr1 atp5mea taf10 taf11 kars1 taf13 nop10 eny2 pts atp5f1e gmppaa elof1 polr3f lin9 wdr61 iba57
GO:0046483	heterocycle metabolic process	2.74984	2.01567e-35	snw1 psmc3ip prpf18 nhej1 mmachc dclre1c prim1 acot7 tbpl1 mrpl24 supt3h babam1 fcf1 tfam ampd2b uprt gtf2e2 pop7 pop4 cstf2 tfb2m nudt5 wdr46 larp7 magoh mphosph10 nme7 nme6 ppcs rpusd4 ears2 riok1 trmt10c prpf31 lias gnl3 wdr75 dhx37 xpc itpa atp5f1e polr3f gemin2 wdr61 scnm1 elp6 cnot11 rrnad1 elp5 ruvbl1 elp1 ube2v2 rps21 gtf2h3 gtf2h5 utp4 elob gtf2h2 mettl1 cnot10 ugdh alkbh1 smx5 alkbh5 zm…
GO:0034641	cellular nitrogen compound metabolic process	2.6897	1.94346e-42	ethe1 snw1 psmc3ip mrpl30 prpf18 nhej1 eif2b2 eif2b3 mcts1 dclre1c prim1 acot7 tbpl1 mrpl24 supt3h mrpl22 mrpl27 babam1 fcf1 tfam ampd2b uprt denr gtf2e2 pop7 mrpl18 pop4 mrpl13 cstf2 tfb2m nudt5 wdr46 larp7 mrpl17 mrpl16 mrpl15 magoh mphosph10 nme7 nme6 ppcs rpusd4 ears2 riok1 trmt10c prpf31 gnl3 wdr75 chac2 dhx37 xpc itpa atp5f1e eif4e3 sptssa polr3f gemin2 wdr61 scnm1 elp6 cnot11 rrnad1 elp5 m…
GO:0006725	cellular aromatic compound metabolic process	2.71746	9.35569e-35	snw1 psmc3ip prpf18 nhej1 mmachc dclre1c prim1 acot7 tbpl1 mrpl24 supt3h babam1 fcf1 tfam ampd2b uprt kyat1 gtf2e2 pop7 pop4 cstf2 tfb2m nudt5 wdr46 larp7 magoh mphosph10 nme7 nme6 ppcs rpusd4 ears2 riok1 trmt10c prpf31 gnl3 wdr75 dhx37 xpc itpa atp5f1e polr3f gemin2 wdr61 scnm1 elp6 cnot11 rrnad1 elp5 ruvbl1 elp1 ube2v2 rps21 gtf2h3 gtf2h5 utp4 elob gtf2h2 mettl1 cnot10 ugdh alkbh1 smx5 alkbh5 z…
GO:0019438	aromatic compound biosynthetic process	2.8856	6.48695e-10	snapc3 taf7 cnot8 polr2j gtf2h5 polr2k prim1 elob gtf2h2 tbpl1 ptges3a mrpl24 supt3h polr2d ugdh adal tfam ampd2b umps atp5pd gtf2e2 crcp atp5pf polr1e dcakd polr1d atp5l tfb2m coasy atp5mc3a gtf2a2 nme7 nme6 ppcs ak4 lin52 atp5mf polr3glb isca1 lig4 pdhb cdc73 fxn vcp dr1 atp5mea taf10 taf11 kars1 taf13 nop10 eny2 pts atp5f1e gmppaa elof1 polr3f lin9 wdr61 iba57
GO:0006139	nucleobase-containing compound metabolic process	2.81993	1.40209e-35	snw1 psmc3ip prpf18 nhej1 dclre1c prim1 acot7 tbpl1 mrpl24 supt3h babam1 fcf1 tfam ampd2b uprt gtf2e2 pop7 pop4 cstf2 tfb2m nudt5 wdr46 larp7 magoh mphosph10 nme7 nme6 ppcs rpusd4 ears2 riok1 trmt10c prpf31 gnl3 wdr75 dhx37 xpc itpa atp5f1e polr3f gemin2 wdr61 scnm1 elp6 cnot11 rrnad1 elp5 ruvbl1 elp1 ube2v2 rps21 gtf2h3 gtf2h5 utp4 elob gtf2h2 mettl1 cnot10 ugdh alkbh1 smx5 alkbh5 zmat2 trmt5 tr…
GO:0090407	organophosphate biosynthetic process	1.97787	0.0310053	nme7 nme6 ppcs pik3c3 ak4 atp5mf cdipt pigs crls1 pigp mrpl24 pdhb pigx dpm1 atp5mea ampd2b pigl kars1 pigm umps pigh atp5pd atp5f1e atp5pf abhd4 dcakd sgms2a tamm41 atp5l coasy atp5mc3a
GO:1901137	carbohydrate derivative biosynthetic process	1.94938	0.010333	tmem258 nme7 nme6 ppcs st3gal5 ak4 atp5mf sdf2l1 fktn srd5a3 pigs gxylt2 tyw5 pigp mrpl24 pdhb pigx dpm1 ugdh adal atp5mea ostc ampd2b pigl pigm umps pigh atp5pd atp5f1e gmppaa atp5pf dcakd alg14 b4galt4 atp5l crppa coasy atp5mc3a
GO:0009206	purine ribonucleoside triphosphate biosynthetic process	6.68244	0.000707465	atp5pd atp5f1e atp5pf nme7 nme6 atp5mea mrpl24 atp5l atp5mc3a atp5mf
GO:0009141	nucleoside triphosphate metabolic process	4.78424	0.000816877	nme7 nme6 atp5mea ak4 itpa atp5mf nudt15 atp5pd atp5f1e atp5pf mrpl24 atp5l atp5mc3a
GO:0015985	energy coupled proton transport down electrochemical gradient	8.46443	0.00380286	atp5pd atp5f1e atp5pf atp5mea atp5l atp5mc3a atp5mf
GO:0043162	ubiquitin-dependent protein catabolic process via the multivesicular body sorting pathway	8.46443	0.0308425	snf8 pdcd7 vps28 vps37a vps25
GO:0009057	macromolecule catabolic process	2.79844	6.89147e-13	amn1 cnot11 cops3 prpf18 ppt1 anapc4 cnot8 cnot9 usp14 si:dkey-23n7.10 snf8 nedd8l psmc2 psmc3 polr2d psmc4 psmc5 psmc6 cnot10 usp12b psma6a derl1 ctsk derl2 plaa ctsf skp1 fen1 fbxo9 ufd1l skp2 gid8b psmf1 psmb2 psmb3 psmb4 psmb6 ctsla psmb7 magoh dcaf11 eloca ctsba rnf146 vps28 psmc1b vps25 fbxl4 adrm1 ubl7a ntan1 psmd13 pdcd7 psmd14 psma3 psma4 psma5 vps37a exosc4 mrto4 vcp tollip exosc8 nsfl1…
GO:0009056	catabolic process	2.04641	5.15663e-10	cops3 fundc2 prpf18 hmgcl ppt1 cnot8 fis1 cnot9 si:dkey-23n7.10 snf8 psmc2 psmc3 psmc4 pla2g12a psmc5 psmc6 plaa eci1 skp1 fbxo9 ufd1l skp2 atg3 echdc1 psmb2 atg13 psmb3 map1lc3b psmb4 psmb6 psmb7 magoh dcaf11 ctsba vti1b rnf146 vps28 psmc1b vps25 fbxl4 srd5a3 mccc2 ubl7a ntan1 mmp9 psma3 psma4 psma5 vps37a exosc4 hint1 mrto4 vcp exosc8 ube2s chac2 lonp1 lonp2 itpa bap1 patl1 ube2b uba5 acat2 aca…
GO:0006508	proteolysis	1.80094	0.000109441	cops5 immp1l amn1 cops3 anapc4 usp14 si:dkey-23n7.10 snf8 nedd8l psmc2 psmc3 senp2 psmc4 psmc5 psmc6 babam1 usp12b otud6b psma6a derl1 ctsk derl2 plaa sec11a ctsf skp1 fbxo9 ufd1l skp2 gid8b psmf1 psmb2 psmb3 psmb4 psmb6 ctsla psmb7 dcaf11 eloca svbp ctsba lap3 spcs1 rnf146 vps28 vps25 fbxl4 adrm1 hm13 ubl7a ntan1 mmp9 psmd13 pdcd7 psmd14 psma3 psma4 psma5 vps37a vcp tollip nsfl1c ube2g1a atxn3 u…
GO:0009059	macromolecule biosynthetic process	2.72597	3.12471e-17	rbbp4 snapc3 phkg2 rad51 mrpl30 cnot8 eif2b2 eif2b3 mcts1 prim1 tbpl1 mrpl24 supt3h mrpl22 mrpl27 pole3 slc25a38b tfam denr gtf2e2 crcp rwdd1 mrpl18 alg14 mrpl13 tfb2m crppa mrpl17 mrpl16 mrpl15 nars2 nars1 ears2 top1 polr3glb sdf2l1 srd5a3 cars2 mrps18c mrps18a vcp dr1 ostc nop10 eny2 eif4e3 polr3f b4galt4 selenok eif3jb wdr61 mettl17 taf7 rps21 polr2j pigs gtf2h5 polr2k gxylt2 elob pigp gtf2h2 …
GO:0016070	RNA metabolic process	3.72838	1.00179e-36	snw1 lsm8 lsm6 snapc3 prpf18 ptcd2 cnot8 cnot9 cwf19l1 cpsf4 bud31 prim1 cpsf3 yju2 cpsf1 ddx1 tbpl1 supt3h usb1 lsm5 rsl1d1 snrpb ik ddx51 supt4h1 snrpe snrpg fcf1 tfam gtf2e2 crcp pop7 pop4 cstf2 tfb2m wdr46 larp7 magoh rrp7a mphosph10 nudt21 nars2 rpusd4 nars1 ears2 riok1 polr3glb trmt10c prpf31 tsen2 cars2 thumpd3 gnl3 wdr75 thumpd1 exosc4 mrto4 dr1 exosc8 snrpd1 dhx37 nop10 eny2 exosc1 nop14…
GO:0090304	nucleic acid metabolic process	3.13629	1.45161e-35	snw1 lsm8 lsm6 snapc3 psmc3ip rad51 prpf18 nhej1 ptcd2 cnot8 cnot9 cwf19l1 cpsf4 dclre1c bud31 prim1 cpsf3 yju2 cpsf1 ddx1 tbpl1 supt3h usb1 lsm5 babam1 rsl1d1 snrpb ik ddx51 supt4h1 snrpe pole3 snrpg fcf1 tfam mnat1 gtf2e2 crcp pop7 pop4 cstf2 tfb2m wdr46 larp7 inip magoh rrp7a mphosph10 nudt21 nars2 rpusd4 nars1 ears2 riok1 top1 polr3glb trmt10c prpf31 tsen2 cars2 slx1b thumpd3 gnl3 wdr75 thump…
GO:0034645	cellular macromolecule biosynthetic process	2.71454	5.49045e-17	rbbp4 snapc3 phkg2 rad51 mrpl30 cnot8 eif2b2 eif2b3 mcts1 prim1 tbpl1 mrpl24 supt3h mrpl22 mrpl27 pole3 slc25a38b tfam denr gtf2e2 crcp rwdd1 mrpl18 alg14 mrpl13 tfb2m crppa mrpl17 mrpl16 mrpl15 nars2 nars1 ears2 top1 polr3glb sdf2l1 srd5a3 cars2 mrps18c mrps18a vcp dr1 ostc nop10 eny2 eif4e3 polr3f b4galt4 selenok eif3jb wdr61 mettl17 taf7 rps21 polr2j pigs gtf2h5 polr2k gxylt2 elob pigp gtf2h2 …
GO:0065004	protein-DNA complex assembly	3.10938	0.0379457	nap1l4a gtf2h5 dr1 polr1e rad51 setb cenpx taf7 taf11 seta gtf2a2 nat15
GO:0043933	protein-containing complex subunit organization	2.1416	8.70296e-06	higd1a ruvbl1 rad51 prpf18 taf7 seta gtf2h5 mcts1 actr6 psmg2 yju2 ptges3a nle1 eif3k polr2d snrpe pole3 snrpg ndufa11 clns1a denr tubgcp4 polr1e ndufaf1 ndufaf6 ndufaf7 map1lc3b cand2 gtf2a2 nat15 rrp7a nudt21 prpf31 nap1l4a srp19 adrm1 pomp dnaaf6 tmem70 cdc73 znhit1 bxdc2 mrto4 cdk9 vcp dr1 higd2a snrpd1 ube2s taf11 lonp1 pfdn6 atpaf2 atpaf1 pef1 ndufb3 setb cenpx eif3jb sdhaf2 gemin2 psmd5 rp…
GO:0071824	protein-DNA complex subunit organization	3.20083	0.00900487	dr1 rad51 pole3 taf7 taf11 seta nap1l4a gtf2h5 actr6 polr1e setb cenpx znhit1 gtf2a2 nat15
GO:0032008	positive regulation of TOR signaling	7.72839	0.00579197	sec13 rheb lamtor3 lamtor5 gpr137 lamtor2 lamtor1
GO:0032006	regulation of TOR signaling	4.23221	0.00770994	sec13 deptor nprl2 rheb lamtor3 lamtor5 fbxo9 kptn gpr137 lamtor2 lamtor1
GO:0031124	mRNA 3'-end processing	7.88067	0.000655743	nudt21 cpsf4 cpsf3 cpsf1 rprd1b cstf2 polr2d cdc73 papola
GO:0031123	RNA 3'-end processing	6.25632	2.01956e-06	exosc4 nudt21 exosc8 rprd1b rps21 papola cpsf4 ints12 cpsf3 ints14 cpsf1 cstf2 polr2d usb1 larp7 cdc73 gnl3
GO:0006354	DNA-templated transcription elongation	7.25522	0.0194889	elof1 polr1e elob wdr61 cdc73 eny2
GO:0006367	transcription initiation from RNA polymerase II promoter	6.77154	0.00429129	gtf2h5 gtf2e2 dr1 taf7 taf10 taf11 polr2d gtf2a2
GO:0022613	ribonucleoprotein complex biogenesis	5.07866	5.0864e-22	lsm6 rrnad1 ruvbl1 prpf18 pak1ip1 rps21 mcts1 krr1 utp4 rpp40 yju2 ptges3a nle1 c1qbp eif3k mrpl22 polr2d rsl1d1 nob1 ddx51 mpv17l2 snrpe snrpg fcf1 sbds clns1a denr ltv1 mterf3 polr1d pop4 noc4l tfb2m wdr46 rrp7a mphosph10 mrm3b nudt21 lsg1 heatr3 mrpl1 rpusd4 riok1 prpf31 cdc73 wdr74 gnl3 wdr75 bxdc2 mrto4 exosc8 snrpd1 bud23 rpl7l1 dhx37 nop10 rbis nop14 nifk nop16 tsr3 eif3jb gemin2 rexo4 sda…
GO:0071826	ribonucleoprotein complex subunit organization	3.82638	3.76184e-05	bxdc2 rrp7a mrto4 nudt21 ruvbl1 snrpe snrpg snrpd1 prpf18 clns1a denr prpf31 mcts1 yju2 ptges3a nle1 eif3jb eif3k polr2d gemin2 cdc73 rpf2
GO:0008380	RNA splicing	3.43973	4.3969e-07	snw1 lsm8 magoh scnm1 lsm6 snapc3 mfap1 prpf18 prpf31 sf3b5 cwf19l1 tsen2 bud31 yju2 sf3b6 srek1ip1 lsm5 snrpb smx5 ik snrpe snrpg zmat2 snrpd1 u2af1 clns1a txnl4b sf3a3 ncbp2 rp9 gemin2 larp7 thoc7 prpf38a
GO:0042254	ribosome biogenesis	5.47269	2.0813e-17	lsm6 rrnad1 pak1ip1 rps21 krr1 utp4 rpp40 nle1 c1qbp mrpl22 rsl1d1 nob1 ddx51 mpv17l2 fcf1 sbds ltv1 mterf3 polr1d pop4 noc4l tfb2m wdr46 rrp7a mphosph10 mrm3b lsg1 heatr3 mrpl1 rpusd4 riok1 wdr74 gnl3 wdr75 bxdc2 mrto4 exosc8 bud23 rpl7l1 dhx37 nop10 rbis nop14 nifk nop16 tsr3 rexo4 sdad1 ebna1bp2 rpf2
GO:0070925	organelle assembly	1.88564	0.00585931	ift88 rrp7a ttc8 ruvbl1 pik3c3 cfap206 stk36 ift46 cct5 arl6 nle1 gabarapl2 c1qbp mrpl22 dnaaf6 npm3 sirt2 bxdc2 mrto4 rpgrb ift52 mpv17l2 nsfl1c rsph1 rpe sbds tmem237a flr zgc:100918 map9 tubgcp4 cluap1 patl1 bbs1 atg3 mterf3 emc6 nudc cenpx iqcb1 cetn4 arl13a atg13 map1lc3b rpf2
GO:0006996	organelle organization	1.60118	3.14226e-06	higd1a rab13 atp6v1f rbbp4 immp1l psmc3ip rad51 fundc2 cfap206 bloc1s1 seta ptcd2 fis1 esco1 dclre1c arl6 micos13 c1qbp mrpl22 arl1 lysmd3 babam1 wrap73 ift52 mpv17l2 rsph1 supt4h1 pole3 mffa ndufa11 sbds ino80e ino80b cluap1 atg3 cog7 hdac8 meaf6 timm22 atg13 map1lc3b nat15 rrp7a fam50a pex3 tubb1 vti1b acp2 top1 ift46 nap1l4a brk1 timm13 tmem70 znhit1 smyd2a mrto4 vcp dr1 ube2s lonp1 lonp2 nop1…
GO:0016180	snRNA processing	6.34832	0.032243	exosc4 exosc8 ints12 ints11 ints14 usb1
GO:0034660	ncRNA metabolic process	4.59824	5.25808e-20	lsm6 elp6 rrnad1 elp5 elp1 rps21 krr1 utp4 rpp40 ddx1 mettl1 usb1 rsl1d1 nob1 ddx51 fcf1 trmt5 trmt6 trmt1l mtfmt pop7 rpp30 pop4 alkbh8 tfb2m wdr46 larp7 rrp7a mphosph10 mrm3b dtwd1 nars2 mrpl1 rpusd4 nars1 ears2 riok1 trmt10c mars2 tsen2 cars2 tyw5 adat3 pars2 thumpd3 gnl3 wdr75 thumpd1 exosc4 mrto4 exosc8 tp53rk bud23 rpl7l1 dhx37 kars1 nop10 trmt12 nop14 nifk ints12 ints11 ints14 tsr3 rexo4 e…
GO:0016073	snRNA metabolic process	6.34832	0.0059047	exosc4 exosc8 ints12 ints11 ints14 usb1 larp7 nop10
GO:0006505	GPI anchor metabolic process	5.55478	0.0250625	pigs pigp pigl pigm pigx pigh dpm1
GO:0008610	lipid biosynthetic process	1.89975	0.0493758	pik3c3 prkab1b st3gal5 ptgesl cers1 cdipt srd5a3 pigs srd5a1 crls1 acot7 insig1 pigp ptges3a lias dhdds pigx dpm1 coq2 fdft1 pigl pigm pigh abhd4 ebp sptssa sgms2a tamm41 crppa sptlc2a
GO:0009451	RNA modification	4.56286	1.44135e-06	alkbh1 elp6 rrnad1 elp5 dtwd1 alkbh5 rpusd4 elp1 trmt5 trmt6 bud23 trmt1l nop10 trmt12 mtfmt tyw5 tsr3 mettl1 alkbh8 tfb2m larp7 thumpd3 thumpd1
GO:0006626	protein targeting to mitochondrion	5.57413	0.00541231	immp1l dnajc19 timm17b mffa timm22 tomm7 timm13 pmpca pmpcb
GO:0007005	mitochondrion organization	3.45781	1.05828e-06	higd1a immp1l slc25a46 fundc2 ptcd2 fis1 chchd2 dnajc19 micos13 gabarapl2 timm13 tmem70 higd2a mffa ndufa11 lonp1 tomm7 pmpca atpaf2 pmpcb atpaf1 atg3 ndufb3 timm17b ndufaf1 ndufaf6 ndufaf7 timm22 sdhaf2 atg13 map1lc3b cisd2
GO:0072655	establishment of protein localization to mitochondrion	4.96825	0.01024	immp1l dnajc19 timm17b mffa timm22 tomm7 timm13 pmpca pmpcb
GO:0033036	macromolecule localization	1.69409	0.000145485	ift22 rab13 atp6v1f immp1l napgb snx10b vps41 prpf18 lamtor3 slc7a6os lamtor2 lamtor1 vipas39 arrdc2 hspa8 dnajc19 snx33 arl6 exoc8 snf8 polr2d arl1 pla2g12a pitpnbl wrap73 rab41 alkbh5 nedd1 mffa tomm7 tomm5 sec13 atg3 cog7 timm17b sar1b bet1l timm22 arl13a arl2bp atg13 nxt2 vps26c magoh arfrp1 lsg1 pex3 heatr3 svbp vti1b chmp7 spcs1 vps28 rangrf vps25 cope arf1 srp19 insig1 stxbp3 ssr3 srp54 ti…
GO:0051641	cellular localization	1.90321	5.66675e-08	rab13 immp1l snx10b prpf18 bloc1s1 bloc1s2 bloc1s6 vipas39 tmem230b snx33 arl6 snf8 arl1 wrap73 ift52 mffa trappc2l ltv1 cog7 trappc4 trappc2 trappc3 ranbp1 bet1l timm22 arl2bp atg13 lsg1 pex3 vti1b vps28 ift46 rangrf vps25 cope arf1 srp19 insig1 ssr3 timm13 nup62l tex261 vps37a scfd1 vcp pdzd11 lonp2 flr eny2 banp atp5f1e bbs1 nup133 pef1 thoc3 thoc7 rab40b ift22 ttc8 napgb vps41 lamtor3 ier3ip1…
GO:0070585	protein localization to mitochondrion	4.96825	0.0102948	immp1l dnajc19 timm17b mffa timm22 tomm7 timm13 pmpca pmpcb
GO:0006839	mitochondrial transport	3.93417	0.0125613	atp5f1e immp1l dnajc19 timm17b mffa timm22 tomm7 timm13 pmpca atp5mf pmpcb
GO:0046907	intracellular transport	2.45741	2.85107e-11	ift22 rab13 immp1l ttc8 napgb snx10b vps41 bloc1s1 bloc1s2 ier3ip1 bloc1s6 lamtor1 vipas39 dnajc19 zgc:101679 snx33 arl6 snf8 polr2d arl1 ift52 rab41 alkbh5 lman1 mffa trappc2l tomm7 zgc:100918 sec13 ltv1 cog7 trappc4 trappc2 trappc3 timm17b dctn2 ranbp1 sar1b bet1l timm22 nxt2 vps26c trappc6b ift88 arfrp1 lsg1 pex3 heatr3 vti1b chmp7 spcs1 vps28 atp5mf ift46 rangrf vps25 cope arf1 srp19 vps4a st…
GO:0015031	protein transport	2.25943	4.5499e-07	ift22 rab13 immp1l napgb snx10b vps41 slc7a6os vipas39 arrdc2 dnajc19 snx33 arl6 exoc8 snf8 arl1 rab41 mffa tomm7 tomm5 sec13 atg3 cog7 timm17b sar1b bet1l timm22 nxt2 vps26c arfrp1 lsg1 pex3 heatr3 svbp vti1b chmp7 spcs1 vps28 rangrf vps25 cope arf1 srp19 stxbp3 ssr3 srp54 timm13 pex10 nup62l vps37a scfd1 vcp stx6 lonp2 chmp2a pmpca flr eny2 bet1 snx8a pmpcb nup133 tmed9 sgta tango2 iqcb1 yif1a …
GO:0071705	nitrogen compound transport	2.07763	4.27316e-07	ift22 rab13 immp1l napgb snx10b slc25a15b vps41 tcn2 slc7a6os slc7a11 vipas39 arrdc2 dnajc19 snx33 arl6 exoc8 snf8 polr2d arl1 rab41 alkbh5 slc25a38b mffa tomm7 tomm5 sec13 atg3 cog7 timm17b sar1b bet1l timm22 flvcr2a nxt2 vps26c slc35a1 magoh arfrp1 lsg1 pex3 heatr3 svbp vti1b chmp7 spcs1 vps28 sfxn3 rangrf vps25 cope arf1 srp19 stxbp3 ssr3 ctns srp54 timm13 pex10 nup62l vps37a scfd1 vcp stx6 lo…
GO:0071702	organic substance transport	1.58589	0.00434652	ift22 rab13 immp1l napgb snx10b slc25a15b vps41 tcn2 slc7a6os slc7a11 vipas39 arrdc2 dnajc19 snx33 arl6 exoc8 snf8 polr2d arl1 pla2g12a pitpnbl rab41 alkbh5 slc25a38b mffa tomm7 tomm5 sec13 atg3 cog7 timm17b sar1b bet1l timm22 flvcr2a nxt2 vps26c slc35a1 magoh arfrp1 lsg1 pex3 heatr3 svbp vti1b chmp7 spcs1 vps28 sfxn3 rangrf vps25 cope arf1 srp19 stxbp3 ssr3 ctns srp54 timm13 pex10 nup62l vps37a …
GO:0090501	RNA phosphodiester bond hydrolysis	5.07866	0.00453835	pop7 nob1 cpsf4 exosc8 rpp30 rpp40 lactb2 cstf2 gnl3 rps21
GO:0090305	nucleic acid phosphodiester bond hydrolysis	3.7944	0.00578756	nob1 exosc8 rnaseka rnasekb lactb2 rps21 pop7 cpsf4 rpp30 rpp40 cstf2 rexo4 gnl3
GO:0006635	fatty acid beta-oxidation	4.80413	0.0463912	acadl echdc1 auh acat2 eci1 acat1 acadm
GO:0006914	autophagy	2.76389	0.0213238	vcp tollip nsfl1c vps41 fundc2 pik3c3 vti1b fis1 atg3 emc6 acbd5a uba5 gabarapl2 atg13 map1lc3b cisd2
GO:0061919	process utilizing autophagic mechanism	2.76389	0.0212246	vcp tollip nsfl1c vps41 fundc2 pik3c3 vti1b fis1 atg3 emc6 acbd5a uba5 gabarapl2 atg13 map1lc3b cisd2
GO:1903008	organelle disassembly	4.98797	0.00249396	vcp atg3 vrk1 fundc2 uba5 mtif3 gabarapl2 atg13 map1lc3b fis1 cisd2
GO:0006518	peptide metabolic process	3.04004	4.44598e-09	ethe1 mettl17 mrpl30 gss rps21 eif2b2 eif2b3 mcts1 drg1 mrpl24 zc3h15 mtif3 eif3k mrpl22 mrpl27 sec11a denr mtfmt rwdd1 mrpl18 rpp30 mrpl13 mrpl17 mrpl16 mrpl15 nars2 nars1 mrpl51 mrpl3 ears2 eif1axb spcs1 mars2 mrps24 cars2 eif1b hm13 pars2 mrpl44 mrps18c mrps18a chac2 kars1 eif4e2rs1 eif4e3 mrps14 eif4a2 mrps15 eif3jb mrps10 mrpl37
GO:0043603	cellular amide metabolic process	2.46415	2.22076e-07	ethe1 mettl17 mrpl30 gss rps21 eif2b2 eif2b3 mcts1 acot7 drg1 mrpl24 zc3h15 mtif3 eif3k mrpl22 ormdl1 mrpl27 sec11a denr mtfmt rwdd1 mrpl18 rpp30 mrpl13 mrpl17 mrpl16 mrpl15 nars2 nars1 mrpl51 mrpl3 ears2 eif1axb spcs1 cers1 napepld mars2 mrps24 cars2 eif1b hm13 pars2 mrpl44 mrps18c pdhb mrps18a chac2 kars1 eif4e2rs1 eif4e3 mrps14 eif4a2 sptssa sgms2a mrps15 eif3jb mrps10 sptlc2a mrpl37
GO:0002181	cytoplasmic translation	4.37815	0.0112968	eif2b3 mcts1 rwdd1 eif4a2 drg1 zc3h15 eif3jb eif3k denr rps21
GO:0006888	endoplasmic reticulum to Golgi vesicle-mediated transport	4.27676	0.00031936	scfd1 lman1 trappc2l ier3ip1 bet1 cope sec13 trappc4 pef1 tmed9 trappc2 trappc3 sar1b yif1a tex261 trappc6b
GO:0048193	Golgi vesicle transport	3.25903	0.000135385	scfd1 rab13 arfrp1 rab41 lman1 ccdc93 vti1b stx6 trappc2l ier3ip1 bet1 cope sec13 cog7 trappc4 pef1 tmed9 trappc2 trappc3 exoc8 sar1b yif1a tex261 trappc6b
GO:0006403	RNA localization	3.38577	0.0211759	sec13 magoh nup133 ncbp2 alkbh5 prpf18 thoc3 polr2d nxt2 thoc7 eny2 nup62l
GO:0006913	nucleocytoplasmic transport	3.25555	0.00778062	lsg1 heatr3 alkbh5 eny2 rangrf sec13 nup133 ltv1 ncbp2 thoc3 polr2d nxt2 thoc7 nup62l sdad1
GO:0051169	nuclear transport	3.25555	0.00773715	lsg1 heatr3 alkbh5 eny2 rangrf sec13 nup133 ltv1 ncbp2 thoc3 polr2d nxt2 thoc7 nup62l sdad1
GO:0001754	eye photoreceptor cell differentiation	4.03068	0.0187873	ift88 sec13 rpgrb cpsf4 dctn2 med29 dhdds tubgcp4 med27 cdipt
GO:0051028	mRNA transport	3.9677	0.0206963	sec13 magoh nup133 ncbp2 alkbh5 thoc3 polr2d nxt2 thoc7 eny2
GO:0043414	macromolecule methylation	2.80315	0.0134789	smyd2a wdr82 eed trmt5 trmt6 bud23 trmt1l eef1akmt1 trmt12 setd6 mettl1 ndufaf7 tfb2m larp7 wdr61 thumpd3 dpy30
GO:0032259	methylation	2.98744	0.000209755	mrm3b mettl17 wdr82 eed pcmtl eef1akmt1 trmt10c mettl1 thumpd3 smyd2a mettl6 trmt5 trmt6 bud23 trmt1l trmt12 trmt11 setd6 dph5 alkbh8 ndufaf7 tfb2m larp7 wdr61 trmt2a dpy30
GO:0034655	nucleobase-containing compound catabolic process	2.72583	0.00909626	exosc4 hint1 magoh mrto4 cnot11 adal exosc8 nudt7 prpf18 fen1 itpa cnot8 nudt15 cnot9 patl1 ncbp2 polr2d rexo4 cnot10
GO:0044270	cellular nitrogen compound catabolic process	2.3421	0.0442029	exosc4 hint1 magoh mrto4 cnot11 adal exosc8 nudt7 prpf18 fen1 itpa cnot8 nudt15 cnot9 patl1 ncbp2 polr2d rexo4 cnot10
GO:0046700	heterocycle catabolic process	2.37671	0.0405116	exosc4 hint1 magoh mrto4 cnot11 adal exosc8 nudt7 prpf18 fen1 itpa cnot8 nudt15 cnot9 patl1 ncbp2 polr2d rexo4 cnot10
GO:0007033	vacuole organization	3.31217	0.0248249	atp6v1f atg3 emc6 nsfl1c vps4a pik3c3 acp2 gabarapl2 atg13 map1lc3b zgc:100918 lamtor1
GO:0010498	proteasomal protein catabolic process	3.57387	2.30484e-08	dcaf11 amn1 anapc4 fbxl4 si:dkey-23n7.10 psmc2 psmc3 psmc4 psmd14 psma3 psmc5 psmc6 psma4 psma5 vcp nsfl1c psma6a derl1 ube2g1a derl2 ube2s plaa skp1 fbxo9 ufd1l skp2 gid8b sgta ube2b psmd2 ube2a psmb2 psmb3 psmb4 psmd6 psmb6 fbxl15 psmb7
GO:0017038	protein import	3.17416	0.0326423	sec13 nup133 pex3 heatr3 dnajc19 timm17b tomm7 lonp2 pex10 nxt2 nup62l rangrf
GO:0016197	endosomal transport	2.87791	0.0105971	rab13 vcp rab41 vti1b bloc1s1 stx6 bloc1s2 chmp7 chmp2a vps28 snx8a lamtor1 vps25 vps4a snf8 bet1l arl1
GO:0006457	protein folding	2.8639	0.0223618	pfdn6 pfdn4 ppil3 ppid cct5 uxt pdrg1 hspa9 cdc37l1 dnajc3b hspa8 nudc dnajb6a ptges3a arl2
GO:0006417	regulation of translation	2.67298	0.0151397	magoh cnot11 exosc8 eif4ebp3l ogfod1 cnot8 paip1 cnot9 trmt10c patl1 eif4e3 ncbp2 dph5 mrpl13 eif3k polr2d cnot10 pum3
GO:0034248	regulation of cellular amide metabolic process	2.71052	0.00961214	magoh cnot11 exosc8 eif4ebp3l ogfod1 cnot8 paip1 cnot9 trmt10c patl1 eif4e3 ncbp2 dph5 mrpl13 eif3k polr2d ormdl1 cnot10 pum3
GO:0010608	posttranscriptional regulation of gene expression	2.30848	0.0297567	magoh cnot11 nudt21 exosc8 eif4ebp3l ogfod1 cnot8 paip1 cnot9 trmt10c zcchc17 patl1 eif4e3 ncbp2 dph5 mrpl13 eif3k polr2d myef2 cnot10 pum3
GO:0006325	chromatin organization	2.19344	0.0171298	rbbp4 fam50a ruvbl1 eed hat1 seta brd9 nap1l4a actr6 znhit1 babam1 smyd2a dr1 supt4h1 pole3 eny2 ino80e ino80b bap1 banp hdac8 setb meaf6 kdm8 wbp2 nat15
GO:0051276	chromosome organization	1.90193	0.0211218	rbbp4 fam50a ruvbl1 psmc3ip eed rad51 hat1 seta top1 brd9 nap1l4a esco1 actr6 dclre1c ptges3a znhit1 babam1 smc1a smyd2a dr1 wrap73 supt4h1 pole3 nop10 eny2 ino80e ino80b bap1 banp nup133 hdac8 setb meaf6 cenpx kdm8 wbp2 nat15
GO:0033554	cellular response to stress	1.96127	0.000321396	ruvbl1 rad51 vps41 dap1b ube2v2 nhej1 cdipt gtf2h3 gtf2h5 hspa9 oser1 hspa8 dclre1c gtf2h2 polr2d sirt2 psmc6 babam1 alkbh1 pole3 derl1 sumo1 derl2 tegt fen1 mad2l2 kptn ufd1l atf6 mnat1 clpb srxn1 phf1 diabloa map1lc3b inip myef2 ddb2 fh znf830 kin insig1 slx1b lig4 gabarapl2 smc1a cdk9 vcp polg2 lonp1 xpc nprl2 sgta ube2b cenpx uba5 ube2a
GO:0051716	cellular response to stimulus	0.572228	1.23054e-09	rab13 rad51 ndor1 prkab1b eaf1 nhej1 dclre1c psmc6 babam1 sult6b1 pole3 tegt mad2l2 ufd1l daglb atf6 mnat1 syap1 lrrc40 clpb map1lc3b inip sgk3 rnf146 insig1 slx1b nkiras2 commd7 cdk9 vcp rheb ciao2a lonp1 xpc gpr156 polr2m bap1 nprl2 tax1bp3 ube2b uba5 kita ube2a rab40b deptor tiprl ruvbl1 vps41 stk36 lamtor3 dap1b cab39 lamtor5 ube2v2 cdipt lamtor2 lamtor1 churc1 gtf2h3 gtf2h5 hspa9 oser1 hspa8…
GO:0050896	response to stimulus	0.592038	4.22139e-11	rab13 ppp6c rad51 ndor1 prkab1b eaf1 selenow2a nhej1 dclre1c arl6 cpsf1 c1qbp psmc6 babam1 ovca2 sult6b1 pole3 tegt ndufa12 mad2l2 ufd1l daglb atf6 mnat1 syap1 lrrc40 clpb tnfsf12 map1lc3b inip sgk3 rnf146 insig1 slx1b mmp9 nkiras2 dhdds commd7 cdk9 vcp rheb ciao2a marco stmp1 lonp1 xpc gpr156 polr2m bap1 ndufa9a nprl2 tax1bp3 ube2b uba5 kita ube2a rab40b deptor dram1 tiprl ruvbl1 vps41 stk36 lam…
GO:0006259	DNA metabolic process	1.86632	0.0410115	fh ruvbl1 psmc3ip rad51 top1 ube2v2 nhej1 znf830 gtf2h3 gtf2h5 dclre1c prim1 gtf2h2 slx1b ptges3a lig4 babam1 smc1a alkbh1 cdk9 vcp pole3 polg2 xpc nop10 fen1 mnat1 ube2b cenpx ube2a rexo4 inip ddb2
GO:0007049	cell cycle	1.67763	0.0499911	ift88 rbbp4 psmc3ip rad51 fam32a tubb1 chmp7 anapc4 cdc123 znf830 anapc16 mcts1 esco1 e4f1 vps4b vps4a anapc13 snx33 vrk1 anapc15 erh cdc73 babam1 smc1a vcp wrap73 ube2s cks2 ube2ib chmp2a rhoab mad2l2 map9 tubgcp4 mnat1 skp2 banp nudc cenpx dctn2 kdm8 cetn4 ska2 fbxl15
GO:0006357	regulation of transcription by RNA polymerase II	0.622724	0.00882201	ruvbl1 rfxap mrgbp hmgb3b eaf1 brd9 znf410 chchd2 gtf2h3 gtf2h5 e4f1 chuk gtf2h2 sub1b sirt2 psmc6 ss18l2 akirin2 actl6a atf6 mnat1 ppil4 uxt hdac8 tada3l mlx larp7 med29 myef2 med27 med11 med10 eed med19b atf1 tada1 med7 thap11 med4 cdc73 med17 med8 gabpa smyd2a dr1 cdk7 hsf2 stat4 eny2 hlfb nfya gps2 lin9 nfybb
GO:0035556	intracellular signal transduction	0.439192	0.00085762	deptor rab13 tiprl rheb pik3c3 stk36 faima rhebl1 sgk3 cab39 rhoab polr2m mad2l2 znf830 syap1 tax1bp3 chuk diabloa nkiras2 ccr6a babam1 rab40b
GO:0007165	signal transduction	0.321993	2.00748e-22	deptor rab13 tiprl stk36 prkab1b eaf1 dap1b cab39 churc1 chuk nle1 babam1 plvapb dynlrb1 derl1 derl2 rhebl1 mtnr1c rhoab mad2l2 daglb atf6 gid8b syap1 lrrc40 diabloa csf3r ift88 med10 pik3c3 sgk3 rnf146 znf830 hck vrk3 insig1 vrk1 nkiras2 ccr6a commd7 rheb faima stat4 gpr156 polr2m bap1 tax1bp3 vegfd kita uchl3 rab40b
GO:0023052	signaling	0.3183	9.25776e-25	deptor rab13 tiprl stk36 prkab1b eaf1 dap1b cab39 churc1 chuk nle1 babam1 plvapb dynlrb1 derl1 derl2 rhebl1 mtnr1c rhoab mad2l2 daglb atf6 gid8b syap1 lrrc40 diabloa csf3r ift88 med10 pik3c3 sgk3 rnf146 znf830 hck vrk3 insig1 vrk1 stxbp3 nkiras2 ccr6a commd7 rheb pdzd11 faima stat4 gpr156 nlgn1 polr2m bap1 tax1bp3 vegfd kita uchl3 rab40b
GO:0007154	cell communication	0.350252	2.88824e-22	deptor rab13 tiprl vps41 ndor1 stk36 prkab1b eaf1 dap1b cab39 churc1 chuk nle1 babam1 plvapb dynlrb1 derl1 derl2 rhebl1 mtnr1c rhoab mad2l2 kptn daglb atf6 gid8b syap1 lrrc40 diabloa map1lc3b csf3r ift88 med10 pik3c3 sgk3 rnf146 znf830 hck vrk3 insig1 vrk1 stxbp3 gabarapl2 nkiras2 ccr6a commd7 rheb pdzd11 faima stat4 gpr156 nlgn1 polr2m bap1 nprl2 tax1bp3 vegfd kita uchl3 rab40b
GO:0007166	cell surface receptor signaling pathway	0.416594	0.000196662	commd7 ift88 med10 dynlrb1 stk36 eaf1 stat4 rnf146 rhoab daglb bap1 churc1 gid8b hck tax1bp3 chuk vegfd nle1 kita csf3r uchl3 plvapb
GO:0030036	actin cytoskeleton organization	0.320854	0.0207571	rab13 ttc8 brk1 rhoab kptn sdad1 cct5
GO:0030029	actin filament-based process	0.310757	0.0123272	rab13 ttc8 brk1 rhoab kptn sdad1 cct5
GO:0055080	cation homeostasis	0.28856	0.0403207	glrx3 selenok slc31a2 ccr6a fxn
GO:0065008	regulation of biological quality	0.636456	0.027422	selenot2 bloc1s1 cnot8 fis1 cdipt lamtor1 polr2d ppp2r3c ormdl1 plvapb kcnk13a dldh slc25a38b plaa clns1a nelfb rhoab daglb cluap1 syap1 crcp hdac8 dctn2 slc31a2 myef2 prdx6 ift88 eif1axb siglec15l rangrf stxbp3 brk1 cdc73 ccr6a chrac1 fxn psmd10 exosc8 pdzd11 abitram ube2s nxnl2 zcchc17 patl1 abhd4 cdc37l1 glrx3 uba5 selenok
GO:0098609	cell-cell adhesion	0.214591	0.0433561	cdk5rap3 nlgn1 cd99
GO:0007155	cell adhesion	0.11236	2.02143e-06	cdk5rap3 nlgn1 cd99
GO:0050877	nervous system process	0.173927	0.000224903	ift88 arl6 nxnl2 dhdds
GO:0003008	system process	0.419493	0.00770986	ift88 smyd2a ik dldh nxnl2 cdipt rangrf utp4 arl6 sar1b ctns vegfd kita dhdds plvapb
GO:0000902	cell morphogenesis	0.327128	0.0132092	ascc1 exosc8 cpsf1 abitram nipa1 gemin2 clns1a rbm7
GO:0032989	cellular component morphogenesis	0.3841	0.0440235	ascc1 exosc8 cpsf1 abitram nipa1 gemin2 clns1a rbm7 cct5
GO:0006935	chemotaxis	0.279047	0.0310855	rab13 cpsf1 nipa1 srp54 ccr6a
GO:0006928	movement of cell or subcellular component	0.543056	0.041269	ift88 rab13 ttc8 ruvbl1 cfap206 eaf1 ift46 churc1 cars2 cpsf1 brk1 mmp9 srp54 dnaaf6 ccr6a pum3 rpgrb ift52 dynlrb1 flr rhoab cd99 bbs1 kita nipa1
GO:0043269	regulation of ion transport	0.16021	0.0369608	kcnk13a rangrf
