# Supplementary material for: Blood-based gene expression as non-lethal tool for inferring salinity-habitat history of European eel (Anguilla anguilla)
Source: Sci Rep. 2022 Dec 22;12:22142. doi: 10.1038/s41598-022-26302-y (PMC9780358; doi:10.1038/s41598-022-26302-y)
Supplement: Supplementary file 6 — Supplementary Table S5. [file 41598_2022_26302_MOESM6_ESM.xlsx]

## Sheet: Sheet1
gene symbol	Go term ID	Go term descritpion
mctp2a	GO:0010646	regulation of cell communication
	GO:0023051	regulation of signaling
inppl1b	GO:0009987	cellular process
	GO:0046486	glycerolipid metabolic process
	GO:0006793	phosphorus metabolic process
	GO:0006644	phospholipid metabolic process
	GO:0006796	phosphate-containing compound metabolic process
	GO:0006650	glycerophospholipid metabolic process
	GO:0046488	phosphatidylinositol metabolic process
asap1b	GO:0065007	biological regulation
	GO:0051336	regulation of hydrolase activity
	GO:0065009	regulation of molecular function
	GO:0043085	positive regulation of catalytic activity
	GO:0044093	positive regulation of molecular function
	GO:0043087	regulation of GTPase activity
itk	GO:0030154	cell differentiation
	GO:0048869	cellular developmental process
	GO:0009987	cellular process
	GO:0032502	developmental process
	GO:0048856	anatomical structure development
	GO:0050794	regulation of cellular process
	GO:0050789	regulation of biological process
	GO:0065007	biological regulation
	GO:0006464	cellular protein modification process
	GO:0043412	macromolecule modification
	GO:0035556	intracellular signal transduction
	GO:0007165	signal transduction
	GO:0023052	signaling
	GO:0007154	cell communication
	GO:0051716	cellular response to stimulus
	GO:0050896	response to stimulus
	GO:0006793	phosphorus metabolic process
	GO:0006796	phosphate-containing compound metabolic process
	GO:0007275	multicellular organism development
	GO:0032501	multicellular organismal process
	GO:0048731	system development
	GO:0048513	animal organ development
	GO:0048583	regulation of response to stimulus
	GO:0007166	cell surface receptor signaling pathway
	GO:0048518	positive regulation of biological process
	GO:0030097	hemopoiesis
	GO:0002520	immune system development
adra1ba	GO:0009987	cellular process
	GO:0050794	regulation of cellular process
	GO:0050789	regulation of biological process
	GO:0065007	biological regulation
	GO:0007165	signal transduction
	GO:0023052	signaling
	GO:0007154	cell communication
	GO:0051716	cellular response to stimulus
	GO:0050896	response to stimulus
	GO:0032501	multicellular organismal process
	GO:0009966	regulation of signal transduction
	GO:0048583	regulation of response to stimulus
	GO:0010646	regulation of cell communication
	GO:0023051	regulation of signaling
	GO:0048518	positive regulation of biological process
	GO:0048522	positive regulation of cellular process
rerea	GO:0032502	developmental process
	GO:0048856	anatomical structure development
	GO:0009653	anatomical structure morphogenesis
	GO:0048519	negative regulation of biological process
	GO:0007275	multicellular organism development
	GO:0032501	multicellular organismal process
	GO:0048731	system development
	GO:0009887	animal organ morphogenesis
	GO:0048513	animal organ development
	GO:0009966	regulation of signal transduction
	GO:0048583	regulation of response to stimulus
	GO:0010646	regulation of cell communication
	GO:0023051	regulation of signaling
	GO:0051216	cartilage development
	GO:2000112	regulation of cellular macromolecule biosynthetic process
	GO:0019222	regulation of metabolic process
	GO:0009889	regulation of biosynthetic process
	GO:0010468	regulation of gene expression
	GO:0019219	regulation of nucleobase-containing compound metabolic process
	GO:0051171	regulation of nitrogen compound metabolic process
tead1b	GO:0009987	cellular process
	GO:0032502	developmental process
	GO:0048856	anatomical structure development
	GO:0050794	regulation of cellular process
	GO:0050789	regulation of biological process
	GO:0065007	biological regulation
	GO:0035556	intracellular signal transduction
	GO:0007165	signal transduction
	GO:0023052	signaling
	GO:0007154	cell communication
	GO:0051716	cellular response to stimulus
	GO:0050896	response to stimulus
	GO:0007275	multicellular organism development
	GO:0032501	multicellular organismal process
	GO:0048731	system development
	GO:0048513	animal organ development
	GO:0048568	embryonic organ development
	GO:2000112	regulation of cellular macromolecule biosynthetic process
	GO:0019222	regulation of metabolic process
	GO:0009889	regulation of biosynthetic process
	GO:0010468	regulation of gene expression
	GO:0019219	regulation of nucleobase-containing compound metabolic process
	GO:0051171	regulation of nitrogen compound metabolic process
	GO:0006357	regulation of transcription by RNA polymerase II
nelfb	GO:0009987	cellular process
	GO:0016043	cellular component organization
	GO:0071840	cellular component organization or biogenesis
	GO:1901534	positive regulation of hematopoietic progenitor cell differentiation
	GO:0050789	regulation of biological process
	GO:0065007	biological regulation
	GO:0050794	regulation of cellular process
	GO:0065008	regulation of biological quality
acin1a	GO:2000112	regulation of cellular macromolecule biosynthetic process
	GO:0019222	regulation of metabolic process
	GO:0009889	regulation of biosynthetic process
	GO:0010468	regulation of gene expression
	GO:0019219	regulation of nucleobase-containing compound metabolic process
	GO:0051171	regulation of nitrogen compound metabolic process
	GO:0006357	regulation of transcription by RNA polymerase II
rev1	GO:0009987	cellular process
	GO:0051716	cellular response to stimulus
	GO:0050896	response to stimulus
